# Supplementary material for: Bile Acid Deconjugation and Anti‐Helicobacter pylori Activity of Limosilactobacillus reuteri DSM 34531
Source: Mol Nutr Food Res. 2026 Jul 10;70(13):e70514. doi: 10.1002/mnfr.70514 (PMC13352470; doi:10.1002/mnfr.70514)
Supplement: Supplementary file 2 — Supporting File 2: mnfr70514‐sup‐0002‐TableS1.xlsx. [file MNFR-70-e70514-s001.xlsx]

## Sheet: Table_Legend
Supporting Information Table S1: BLAST hits obtained with the BSH protein from L. reuteri DSM 34531. Reference sequences of 8 previously described BSH phylotypes and open-access sequences were included for comparison. BSH phylotypes are indicated in red.

## Sheet: Supporting_Information_Table_S1
hit_nr	query	target	↑cover	↑pident	↑hl_id	↑hl_cover	hl_resnrs	2	16	18	19	20	24	56	64	65	77	78	79	98	99	129	133	134	135	136	138	171	172	221	224	270		Organism	publications
0	Prokka_00924	Prokka_00924	100	100	100	100	2 16 18 19 20 24 56 64 65 77 78 79 98 99 129 133 134 135 136 138 171 172 221 224 270	C	R	L	D	L	L	I	Y	F	G	L	N	S	F	F	L	Q	A	A	L	N	N	S	R	E
1	Prokka_00924	A0A0U5K4C1	100	100	100	100	2 16 18 19 20 24 56 64 65 77 78 79 98 99 129 133 134 135 136 138 171 172 221 224 270	C	R	L	D	L	L	I	Y	F	G	L	N	S	F	F	L	Q	A	A	L	N	N	S	R	E		Limosilactobacillus reuteri	Gilbert D.G. (2015). (Unknown title). ; Lee J.-Y., Kim E.B., Choi Y.-J. (2016). Lactobacillus reuteri KLR3005, genome sequencing and assembly. ; Lee J.-Y., Kim E.B., Choi Y.-J. (2016). Lactobacillus reuteri KLR3006, genome sequencing and assembly. ; Gangoiti J., Lammerts Van Bueren A., Dijkhuizen L. (2016). Genome sequence of Lactobacillus reuteri 121, a source of glucan and fructan exopolysaccha…
2	Prokka_00924	A0A317GQM6	99.7	99.6	100	100	2 16 18 19 20 24 56 64 65 77 78 79 98 99 129 133 134 135 136 138 171 172 221 224 270	C	R	L	D	L	L	I	Y	F	G	L	N	S	F	F	L	Q	A	A	L	N	N	S	R	E		Limosilactobacillus reuteri	Zhao J. (2018). Comparative Genomics of the Herbivore Gut Symbiont Lactobacillus reuteri Reveals Genetic Diversity and Lifestyle Adaptation. Front. Microbiol., 0:0-0. ; Peng X.Y., Xu Y.F., Luo D., Yu J., Gu J.Y. (2018). (Unknown title).
3	Prokka_00924	A0AAN0XNX5, R9WI74, A0A0S4NP87	99.4	99.3	96	100	2 16 18 19 20 24 56 64 65 77 78 79 98 99 129 133 134 135 136 138 171 172 221 224 270	C	R	L	D	L	L	I	Y	F	G	L	N	S	F	F	M	Q	A	A	L	N	N	S	R	E		Lactobacillus reuteri I5007	Hou,C., Qiao,S., Zeng,X., Ma,X., Yang,F. The Complete Genome Sequence of Lactobacillus reuteri I5007, a Probiotic Strain Isolated from Healthy Pig. Unpublished. ; . Direct Submission. Submitted (17-JUN-2013) National Center for Biotechnology Information, NIH, Bethesda, MD 20894, USA. ; Hou,C., Qiao,S., Zeng,X., Ma,X., Yang,F. Direct Submission. Submitted (07-JUN-2013) State Key Laboratory of Anim…
4	Prokka_00924	A0A892YI89	44.9	99.3	64	64	- - - - - - 16 24 25 37 38 39 58 59 89 93 94 95 96 98 131 132 - - -	-	-	-	-	-	-	I	Y	F	G	L	N	S	F	F	L	Q	A	A	L	N	N	-	-	-		Limosilactobacillus reuteri	Dudik B., Kinova Sepova H., Bilkova A., Bilka F. (2020). (Unknown title).
5	Prokka_00924	A0A6H1NSB1	99.1	99	100	100	2 16 18 19 20 24 56 64 65 77 78 79 98 99 129 133 134 135 136 138 171 172 221 224 270	C	R	L	D	L	L	I	Y	F	G	L	N	S	F	F	L	Q	A	A	L	N	N	S	R	E		Limosilactobacillus reuteri	Anukam K.C., Ibezim C.N., BeecK W.V., Allonsius C., Broek M.D., Tuyaerts I., Attama A., Esimone C.O., Lebeer S. (2020). Genome sequence of Lactobacillus reuteri CNEI-KCA3 isolated from the faeces of a reared-broiler chicken, South-East Nigeria, reveals presence of CRISPR arrays. ; Zheng J., Li F., Gaenzle M., Walter J. (2021). Evolutionary history and lifestyle of the vertebrate symbiont Limosila…
6	Prokka_00924	A0A7X2KI23	98.8	98.7	100	100	2 16 18 19 20 24 56 64 65 77 78 79 98 99 129 133 134 135 136 138 171 172 221 224 270	C	R	L	D	L	L	I	Y	F	G	L	N	S	F	F	L	Q	A	A	L	N	N	S	R	E		Limosilactobacillus reuteri	Zhang S., Ozcam M., Van Pijkeren J.P. (2019). Draft genome sequence of 12 host-associated Lactobacillus reuteri rodent strains.
7	Prokka_00924	A0A8D9VTE1, F8DPD3	41.2	98.5	76	76	2 16 18 19 20 24 56 64 65 77 78 79 98 99 129 133 134 135 136 - - - - - -	C	R	L	D	L	L	I	Y	F	G	L	N	S	F	F	L	Q	A	A	-	-	-	-	-	-		Limosilactobacillus reuteri CF48-3A	Qin X., Bachman B., Battles P., Bell A., Bess C., Bickham C., Chaboub L., Chen D., Coyle M., Deiros D.R., Dinh H., Forbes L., Fowler G., Francisco L., Fu Q., Gubbala S., Hale W., Han Y., Hemphill L., Highlander S.K., Hirani K., Hogues M., Jackson L., Jakkamsetti A., Javaid M., Jiang H., Korchina V., Kovar C., Lara F., Lee S., Mata R., Mathew T., Moen C., Morales K., Munidasa M., Nazareth L., Ngo …
8	Prokka_00924	A0A1Y4PBB5	98.5	98.4	100	100	2 16 18 19 20 24 56 64 65 77 78 79 98 99 129 133 134 135 136 138 171 172 221 224 270	C	R	L	D	L	L	I	Y	F	G	L	N	S	F	F	L	Q	A	A	L	N	N	S	R	E		Limosilactobacillus reuteri	Medvecky M., Cejkova D., Polansky O., Karasova D., Kubasova T., Cizek A., Rychlik I. (2017). Function of individual gut microbiota members based on whole genome sequencing of pure cultures obtained from chicken caecum.
9	Prokka_00924	A0A317GGP5	98.5	98.4	100	100	2 16 18 19 20 24 56 64 65 77 78 79 98 99 129 133 134 135 136 138 171 172 221 224 270	C	R	L	D	L	L	I	Y	F	G	L	N	S	F	F	L	Q	A	A	L	N	N	S	R	E		Limosilactobacillus reuteri	Zhao J. (2018). Comparative Genomics of the Herbivore Gut Symbiont Lactobacillus reuteri Reveals Genetic Diversity and Lifestyle Adaptation. Front. Microbiol., 0:0-0.
10	Prokka_00924	S5NRV3	98.5	98.4	100	100	2 16 18 19 20 24 56 64 65 77 78 79 98 99 129 133 134 135 136 138 171 172 221 224 270	C	R	L	D	L	L	I	Y	F	G	L	N	S	F	F	L	Q	A	A	L	N	N	S	R	E		Limosilactobacillus reuteri TD1	Leonard M.T., Valladares R.B., Ardissone A., Gonzalez C.F., Lorca G.L., Triplett E.W. (2014). Complete Genome Sequences of Lactobacillus johnsonii Strain N6.2 and Lactobacillus reuteri Strain TD1. Genome Announc., 2:e00397-e00314.
11	Prokka_00924	A5VJH0, A0A0U5F994, A0A828RF76	98.5	98.4	100	100	2 16 18 19 20 24 56 64 65 77 78 79 98 99 129 133 134 135 136 138 171 172 221 224 270	C	R	L	D	L	L	I	Y	F	G	L	N	S	F	F	L	Q	A	A	L	N	N	S	R	E		Limosilactobacillus reuteri (strain DSM 20016)	Frese S.A., Benson A.K., Tannock G.W., Loach D.M., Kim J., Zhang M., Oh P.L., Heng N.C., Patil P.B., Juge N., Mackenzie D.A., Pearson B.M., Lapidus A., Dalin E., Tice H., Goltsman E., Land M., Hauser L., Ivanova N., Kyrpides N.C., Walter J. (2011). The evolution of host specialization in the vertebrate gut symbiont Lactobacillus reuteri. PLoS Genet., 7:E1001314-E1001314. https://doi.org//10.1371/…
12	Prokka_00924	A0A1C2GF65	98.5	98.4	100	100	2 16 18 19 20 24 56 64 65 77 78 79 98 99 129 133 134 135 136 138 171 172 221 224 270	C	R	L	D	L	L	I	Y	F	G	L	N	S	F	F	L	Q	A	A	L	N	N	S	R	E		Limosilactobacillus reuteri	Levy J.L., Hassan H.M., Mendoza M.A. (2016). Probiotic bacterium isolated from chicken gut.
13	Prokka_00924	A0A8D9VSL1, F8DPD4	53.2	98.2	20	20	- - - - - - - - - - - - - - - - - - - - 22 23 72 75 121	-	-	-	-	-	-	-	-	-	-	-	-	-	-	-	-	-	-	-	-	N	N	S	R	E		Limosilactobacillus reuteri CF48-3A	Qin X., Bachman B., Battles P., Bell A., Bess C., Bickham C., Chaboub L., Chen D., Coyle M., Deiros D.R., Dinh H., Forbes L., Fowler G., Francisco L., Fu Q., Gubbala S., Hale W., Han Y., Hemphill L., Highlander S.K., Hirani K., Hogues M., Jackson L., Jakkamsetti A., Javaid M., Jiang H., Korchina V., Kovar C., Lara F., Lee S., Mata R., Mathew T., Moen C., Morales K., Munidasa M., Nazareth L., Ngo …
14	Prokka_00924	A0A2S1EQX2	98.2	98.1	100	100	2 16 18 19 20 24 56 64 65 77 78 79 98 99 129 133 134 135 136 138 171 172 221 224 270	C	R	L	D	L	L	I	Y	F	G	L	N	S	F	F	L	Q	A	A	L	N	N	S	R	E		Limosilactobacillus reuteri	Chen S., Chen L., Chen L., Li Y. (2018). Complete Genome Sequence of the Chinese traditional Highland Barley wine Isolate Lactobacillus reuteri WHH1689.
15	Prokka_00924	A0AAJ1BM94	98.2	98.1	100	100	2 16 18 19 20 24 56 64 65 77 78 79 98 99 129 133 134 135 136 138 171 172 221 224 270	C	R	L	D	L	L	I	Y	F	G	L	N	S	F	F	L	Q	A	A	L	N	N	S	R	E		Limosilactobacillus reuteri	Dong,Z., Lee,B.H. Bile salt hydrolases: Structure and function, substrate preference, and inhibitor development. Protein Sci 27 (10), 1742-1754 (2018). DOI: 10.1002/pro.3484; Begley,M., Sleator,R.D., Gahan,C.G., Hill,C. Contribution of three bile-associated loci, bsh, pva, and btlB, to gastrointestinal persistence and bile tolerance of Listeria monocytogenes. Infect Immun 73 (2), 894-904 (2005). …
16	Prokka_00924	A0AAP9P0U0	98.2	98.1	100	100	2 16 18 19 20 24 56 64 65 77 78 79 98 99 129 133 134 135 136 138 171 172 221 224 270	C	R	L	D	L	L	I	Y	F	G	L	N	S	F	F	L	Q	A	A	L	N	N	S	R	E		Limosilactobacillus reuteri	Dong,Z., Lee,B.H. Bile salt hydrolases: Structure and function, substrate preference, and inhibitor development. Protein Sci 27 (10), 1742-1754 (2018). DOI: 10.1002/pro.3484; Begley,M., Sleator,R.D., Gahan,C.G., Hill,C. Contribution of three bile-associated loci, bsh, pva, and btlB, to gastrointestinal persistence and bile tolerance of Listeria monocytogenes. Infect Immun 73 (2), 894-904 (2005). …
17	Prokka_00924	A0A848P5D7	98.2	98.1	100	100	2 16 18 19 20 24 56 64 65 77 78 79 98 99 129 133 134 135 136 138 171 172 221 224 270	C	R	L	D	L	L	I	Y	F	G	L	N	S	F	F	L	Q	A	A	L	N	N	S	R	E		Limosilactobacillus reuteri	Dong,Z., Lee,B.H. Bile salt hydrolases: Structure and function, substrate preference, and inhibitor development. Protein Sci 27 (10), 1742-1754 (2018). DOI: 10.1002/pro.3484; Begley,M., Sleator,R.D., Gahan,C.G., Hill,C. Contribution of three bile-associated loci, bsh, pva, and btlB, to gastrointestinal persistence and bile tolerance of Listeria monocytogenes. Infect Immun 73 (2), 894-904 (2005). …
18	Prokka_00924	A0A0U5KD37	98.2	98.1	100	100	2 16 18 19 20 24 56 64 65 77 78 79 98 99 129 133 134 135 136 138 171 172 221 224 270	C	R	L	D	L	L	I	Y	F	G	L	N	S	F	F	L	Q	A	A	L	N	N	S	R	E		Limosilactobacillus reuteri	Gilbert D.G. (2015). (Unknown title).
19	Prokka_00924	A0AAF1BZN8	97.8	97.8	100	100	2 16 18 19 20 24 56 64 65 77 78 79 98 99 129 133 134 135 136 138 171 172 221 224 270	C	R	L	D	L	L	I	Y	F	G	L	N	S	F	F	L	Q	A	A	L	N	N	S	R	E		Limosilactobacillus reuteri	Dong,Z., Lee,B.H. Bile salt hydrolases: Structure and function, substrate preference, and inhibitor development. Protein Sci 27 (10), 1742-1754 (2018). DOI: 10.1002/pro.3484; Begley,M., Sleator,R.D., Gahan,C.G., Hill,C. Contribution of three bile-associated loci, bsh, pva, and btlB, to gastrointestinal persistence and bile tolerance of Listeria monocytogenes. Infect Immun 73 (2), 894-904 (2005). …
20	Prokka_00924	A0A244CGC2	97.8	97.8	100	100	2 16 18 19 20 24 56 64 65 77 78 79 98 99 129 133 134 135 136 138 171 172 221 224 270	C	R	L	D	L	L	I	Y	F	G	L	N	S	F	F	L	Q	A	A	L	N	N	S	R	E		Limosilactobacillus reuteri	Milovic A., Bassam K., Barbour A.G. (2019). Gastrointestinal microbiota of Peromyscus leucopus, the white-footed mouse.
21	Prokka_00924	A0A347T6P0	97.8	97.8	100	100	2 16 18 19 20 24 56 64 65 77 78 79 98 99 129 133 134 135 136 138 171 172 221 224 270	C	R	L	D	L	L	I	Y	F	G	L	N	S	F	F	L	Q	A	A	L	N	N	S	R	E		Limosilactobacillus reuteri	Zhang S., Ozcam M., Van Pijkeren J.P. (2019). Draft genome sequence of 12 host-associated Lactobacillus reuteri rodent strains.
22	Prokka_00924	A0A073JMA4	97.8	97.8	100	100	2 16 18 19 20 24 56 64 65 77 78 79 98 99 129 133 134 135 136 138 171 172 221 224 270	C	R	L	D	L	L	I	Y	F	G	L	N	S	F	F	L	Q	A	A	L	N	N	S	R	E		Limosilactobacillus reuteri	Lin X., Duar R., Walter J., Gaenzle M. (2014). Genetic determinant of reutericyclin biosynthesis of Lactobacillus reuteri. ; Gangiredla J., Barnaba T.J., Mammel M.K., Lacher D.W., Elkins C.A., Lampel K.A., Whitehouse C.A., Tartera C. (2018). Fifty-Six Draft Genome Sequences of 10 Lactobacillus Species from 22 Commercial Dietary Supplements. Genome Announc., 6:e00621-e00618. ; Ozcam M., Roos S., V…
23	Prokka_00924	A0A256VLQ7	97.8	97.8	100	100	2 16 18 19 20 24 56 64 65 77 78 79 98 99 129 133 134 135 136 138 171 172 221 224 270	C	R	L	D	L	L	I	Y	F	G	L	N	S	F	F	L	Q	A	A	L	N	N	S	R	E		Limosilactobacillus reuteri	Song R., Chenine A.L., Ruprecht R.M. (2017). (Unknown title). ; Lin X.B., Stothard P., Tasseva G., Walter J. (2017). (Unknown title). ; Wang T., Knowles S., Cheng C. (2017). Tripartite evolution among Lactobacillus johnsonii, Lactobacillus taiwanensis, Lactobacillus reuteri and their rodent host. ; Zhang S., Ozcam M., Van Pijkeren J.P. (2019). Draft genome sequence of 12 host-associated Lactobaci…
24	Prokka_00924	B5TQZ0	91.7	97.7	100	100	2 16 18 19 20 24 56 64 65 77 78 79 98 99 129 133 134 135 136 138 171 172 221 224 270	C	R	L	D	L	L	I	Y	F	G	L	N	S	F	F	L	Q	A	A	L	N	N	S	R	E		Limosilactobacillus reuteri	Bustos A.Y., Font de Valdez G., Raya R.R., Taranto M.P. (2008). Bile salt hydrolase of Lactobacillus reuteri CRL 1098.
25	Prokka_00924	B3XRW1	97.5	97.5	100	100	2 16 18 19 20 24 56 64 65 77 78 79 98 99 129 133 134 135 136 138 171 172 221 224 270	C	R	L	D	L	L	I	Y	F	G	L	N	S	F	F	L	Q	A	A	L	N	N	S	R	E		Limosilactobacillus reuteri subsp. rodentium (strain DSM 17509 / CIP 109821 / 100-23)	Copeland A., Lucas S., Lapidus A., Barry K., Detter J.C., Glavina del Rio T., Hammon N., Israni S., Dalin E., Tice H., Pitluck S., Sun H., Schmutz J., Larimer F., Land M., Hauser L., Walter J., Heng N.C.K., Tannock G.W., Richardson P. (2008). Permanent draft sequence of Lactobacillus reuteri 100-23.
26	Prokka_00924	A0A6A8DNY5	97.5	97.5	100	100	2 16 18 19 20 24 56 64 65 77 78 79 98 99 129 133 134 135 136 138 171 172 221 224 270	C	R	L	D	L	L	I	Y	F	G	L	N	S	F	F	L	Q	A	A	L	N	N	S	R	E		Limosilactobacillus reuteri	Dong,Z., Lee,B.H. Bile salt hydrolases: Structure and function, substrate preference, and inhibitor development. Protein Sci 27 (10), 1742-1754 (2018). DOI: 10.1002/pro.3484; Begley,M., Sleator,R.D., Gahan,C.G., Hill,C. Contribution of three bile-associated loci, bsh, pva, and btlB, to gastrointestinal persistence and bile tolerance of Listeria monocytogenes. Infect Immun 73 (2), 894-904 (2005). …
27	Prokka_00924	A0A7X2G0M3	97.5	97.5	100	100	2 16 18 19 20 24 56 64 65 77 78 79 98 99 129 133 134 135 136 138 171 172 221 224 270	C	R	L	D	L	L	I	Y	F	G	L	N	S	F	F	L	Q	A	A	L	N	N	S	R	E		Limosilactobacillus reuteri	Zhang S., Ozcam M., Van Pijkeren J.P. (2019). Draft genome sequence of 12 host-associated Lactobacillus reuteri rodent strains.
28	Prokka_00924	A0A256VE65	97.5	97.5	100	100	2 16 18 19 20 24 56 64 65 77 78 79 98 99 129 133 134 135 136 138 171 172 221 224 270	C	R	L	D	L	L	I	Y	F	G	L	N	S	F	F	L	Q	A	A	L	N	N	S	R	E		Limosilactobacillus reuteri	Dong,Z., Lee,B.H. Bile salt hydrolases: Structure and function, substrate preference, and inhibitor development. Protein Sci 27 (10), 1742-1754 (2018). DOI: 10.1002/pro.3484; Begley,M., Sleator,R.D., Gahan,C.G., Hill,C. Contribution of three bile-associated loci, bsh, pva, and btlB, to gastrointestinal persistence and bile tolerance of Listeria monocytogenes. Infect Immun 73 (2), 894-904 (2005). …
29	Prokka_00924	A0A256SJG7	97.2	97.2	100	100	2 16 18 19 20 24 56 64 65 77 78 79 98 99 129 133 134 135 136 138 171 172 221 224 270	C	R	L	D	L	L	I	Y	F	G	L	N	S	F	F	L	Q	A	A	L	N	N	S	R	E		Limosilactobacillus reuteri	Lin X.B., Stothard P., Tasseva G., Walter J. (2017). (Unknown title). ; Wang T., Knowles S., Cheng C. (2017). Tripartite evolution among Lactobacillus johnsonii, Lactobacillus taiwanensis, Lactobacillus reuteri and their rodent host.
30	Prokka_00924	A0A4S2EL20	96.9	96.9	100	100	2 16 18 19 20 24 56 64 65 77 78 79 98 99 129 133 134 135 136 138 171 172 221 224 270	C	R	L	D	L	L	I	Y	F	G	L	N	S	F	F	L	Q	A	A	L	N	N	S	R	E		Limosilactobacillus reuteri	Dong,Z., Lee,B.H. Bile salt hydrolases: Structure and function, substrate preference, and inhibitor development. Protein Sci 27 (10), 1742-1754 (2018). DOI: 10.1002/pro.3484; Begley,M., Sleator,R.D., Gahan,C.G., Hill,C. Contribution of three bile-associated loci, bsh, pva, and btlB, to gastrointestinal persistence and bile tolerance of Listeria monocytogenes. Infect Immun 73 (2), 894-904 (2005). …
31	Prokka_00924	A0A7W3TTX4	86.2	86.1	100	100	2 16 18 19 20 24 56 64 65 77 78 79 98 99 129 133 134 135 136 138 171 172 221 224 270	C	R	L	D	L	L	I	Y	F	G	L	N	S	F	F	L	Q	A	A	L	N	N	S	R	E		Limosilactobacillus albertensis	Li F., Cheng C., Zheng J., Quevedo R.M., Li J., Roos S., Gaenzle M.G., Walter J. (2020). Description of Limosilactobacillus balticus sp. nov., Limosilactobacillus agrestis sp. nov., Limosilactobacillus albertensis sp. nov., Limosilactobacillus rudii sp. nov., Limosilactobacillus fastidiosus sp. nov., five novel Limosilactobacillus species isolated from the vertebrate gastrointestinal tract, and p…
32	Prokka_00924	A0A839H7W5	85.8	85.8	100	100	2 16 18 19 20 24 56 64 65 77 78 79 98 99 129 133 134 135 136 138 171 172 221 224 270	C	R	L	D	L	L	I	Y	F	G	L	N	S	F	F	L	Q	A	A	L	N	N	S	R	E		Limosilactobacillus albertensis	Li F., Cheng C., Zheng J., Quevedo R.M., Li J., Roos S., Gaenzle M.G., Walter J. (2020). Description of Limosilactobacillus balticus sp. nov., Limosilactobacillus agrestis sp. nov., Limosilactobacillus albertensis sp. nov., Limosilactobacillus rudii sp. nov., Limosilactobacillus fastidiosus sp. nov., five novel Limosilactobacillus species isolated from the vertebrate gastrointestinal tract, and p…
33	Prokka_00924	A0A7W3YLM6	84.9	84.9	84	100	2 16 18 19 20 24 56 64 65 77 78 79 98 99 129 133 134 135 136 138 171 172 221 224 270	C	R	L	D	L	F	I	Y	F	G	L	N	A	F	F	L	P	A	S	L	N	N	S	R	E		Limosilactobacillus agrestis	Li F., Cheng C., Zheng J., Quevedo R.M., Li J., Roos S., Gaenzle M.G., Walter J. (2020). Description of Limosilactobacillus balticus sp. nov., Limosilactobacillus agrestis sp. nov., Limosilactobacillus albertensis sp. nov., Limosilactobacillus rudii sp. nov., Limosilactobacillus fastidiosus sp. nov., five novel Limosilactobacillus species isolated from the vertebrate gastrointestinal tract, and p…
34	Prokka_00924	A0A7W3UL86	81.8	81.8	96	100	2 16 18 19 20 24 56 64 65 77 78 79 98 99 129 133 134 135 136 138 171 172 221 224 270	C	R	L	D	L	L	I	Y	F	G	L	N	S	F	F	M	Q	A	A	L	N	N	S	R	E		Limosilactobacillus rudii	Li F., Cheng C., Zheng J., Quevedo R.M., Li J., Roos S., Gaenzle M.G., Walter J. (2020). Description of Limosilactobacillus balticus sp. nov., Limosilactobacillus agrestis sp. nov., Limosilactobacillus albertensis sp. nov., Limosilactobacillus rudii sp. nov., Limosilactobacillus fastidiosus sp. nov., five novel Limosilactobacillus species isolated from the vertebrate gastrointestinal tract, and p…
35	Prokka_00924	A0A0R1PDJ9	70.5	70.4	76	100	2 16 18 19 20 24 56 64 65 77 78 79 98 99 129 133 134 135 136 138 171 172 221 224 270	C	R	L	D	L	F	L	Y	F	G	L	N	P	F	F	L	A	L	S	L	N	N	S	R	E		Limosilactobacillus frumenti DSM 13145	Sun Z., Harris H.M., McCann A., Guo C., Argimon S., Zhang W., Yang X., Jeffery I.B., Cooney J.C., Kagawa T.F., Liu W., Song Y., Salvetti E., Wrobel A., Rasinkangas P., Parkhill J., Rea M.C., O'Sullivan O., Ritari J., Douillard F.P., Paul Ross R., Yang R., Briner A.E., Felis G.E., de Vos W.M., Barrangou R., Klaenhammer T.R., Caufield P.W., Cui Y., Zhang H., O'Toole P.W. (2015). Expanding the biote…
36	Prokka_00924	A0A848C3G9	69.5	69.5	84	100	2 16 18 19 20 24 56 64 65 77 78 79 98 99 129 133 134 135 136 138 171 172 221 224 270	C	R	L	D	L	F	L	Y	F	G	L	N	P	F	F	L	Q	L	A	L	N	N	S	R	E		Ligilactobacillus agilis	Hitch T.C.A., Wylensek D., Clavel T. (2020). (Unknown title).
37	Prokka_00924	C7AQX9, V6DNN6	69.2	69.2	80	100	2 16 18 19 20 24 56 64 65 77 78 79 98 99 129 133 134 135 136 138 171 172 221 224 270	C	R	L	D	L	F	L	Y	F	G	L	N	P	F	F	L	Q	L	S	L	N	N	S	R	E		Ligilactobacillus salivarius	Fang F., Li Y., Bumann M., Raftis E.J., Casey P.G., Cooney J.C., Walsh M.A., O'Toole P.W. (2009). Allelic variation of bile salt hydrolase genes in Lactobacillus salivarius does not determine bile resistance levels. J. Bacteriol., 191:5743-5757. https://doi.org//10.1128/JB.00506-09; Raftis E.J., Forde B.M., Claesson M.J., O'Toole P.W. (2014). Unusual genome complexity in Lactobacillus salivarius …
38	Prokka_00924	A0A1Y0F7V3	68.9	68.9	80	100	2 16 18 19 20 24 56 64 65 77 78 79 98 99 129 133 134 135 136 138 171 172 221 224 270	C	R	L	D	L	F	L	Y	F	G	L	N	P	F	F	L	Q	L	S	L	N	N	S	R	E		Ligilactobacillus salivarius	Zhang D. (2017). Complete genome sequence of Lactobacillus salivarius ZLS006, a probiotic strain isolated from healthy piglet. ; Niu D. (2023). Four porcine-derived lactic acid bacteria strains analyses and their evaluation as potential probiotics based on genomics.
39	Prokka_00924	A0A9X6S3E1	68.6	68.6	80	100	2 16 18 19 20 24 56 64 65 77 78 79 98 99 129 133 134 135 136 138 171 172 221 224 270	C	R	L	D	L	F	L	Y	F	G	L	N	P	F	F	L	Q	L	S	L	N	N	S	R	E		Ligilactobacillus salivarius	Lee J.-Y., Kim E.B., Choi Y.-J. (2016). (Unknown title).
40	Prokka_00924	A0A2J6NMJ5	68.6	68.6	76	100	2 16 18 19 20 24 56 64 65 77 78 79 98 99 129 133 134 135 136 138 171 172 221 224 270	C	R	L	D	L	F	L	Y	F	G	L	N	P	F	F	L	K	L	S	L	N	N	S	R	E		Limosilactobacillus pontis	Thomas-White K., Kumar N., Forster S., Putonti C., Lawley T., Wolfe A.J. (2017). Bacterial strain isolated from the female urinary microbiota.
41	Prokka_00924	A0A9E2KTW1	68	68.6	76	100	2 16 18 19 20 24 56 64 65 77 78 79 98 99 129 133 134 135 136 138 171 172 221 224 270	C	R	L	D	L	F	T	Y	F	G	L	N	P	F	F	L	P	L	S	L	N	N	S	R	E		Candidatus Limosilactobacillus merdavium	Gilroy R., Ravi A., Getino M., Pursley I., Horton D.L., Alikhan N.F., Baker D., Gharbi K., Hall N., Watson M., Adriaenssens E.M., Foster-Nyarko E., Jarju S., Secka A., Antonio M., Oren A., Chaudhuri R.R., La Ragione R., Hildebrand F., Pallen M.J. (2021). Extensive microbial diversity within the chicken gut microbiome revealed by metagenomics and culture. PeerJ, 9:0-0. ; Gilroy R. (2021). (Unknown…
42	Prokka_00924	A0A0R1X9A5	68.3	68.3	80	100	2 16 18 19 20 24 56 64 65 77 78 79 98 99 129 133 134 135 136 138 171 172 221 224 270	C	R	L	D	L	F	L	Y	F	G	L	N	P	F	F	L	Q	L	S	L	N	N	S	R	E		Limosilactobacillus panis DSM 6035	Sun Z., Harris H.M., McCann A., Guo C., Argimon S., Zhang W., Yang X., Jeffery I.B., Cooney J.C., Kagawa T.F., Liu W., Song Y., Salvetti E., Wrobel A., Rasinkangas P., Parkhill J., Rea M.C., O'Sullivan O., Ritari J., Douillard F.P., Paul Ross R., Yang R., Briner A.E., Felis G.E., de Vos W.M., Barrangou R., Klaenhammer T.R., Caufield P.W., Cui Y., Zhang H., O'Toole P.W. (2015). Expanding the biote…
43	Prokka_00924	A0AAP3DP26	68.3	68.3	76	100	2 16 18 19 20 24 56 64 65 77 78 79 98 99 129 133 134 135 136 138 171 172 221 224 270	C	R	L	D	L	F	L	Y	F	G	L	N	P	F	F	L	H	L	S	L	N	N	S	R	E		Limosilactobacillus vaginalis	Dong,Z., Lee,B.H. Bile salt hydrolases: Structure and function, substrate preference, and inhibitor development. Protein Sci 27 (10), 1742-1754 (2018). DOI: 10.1002/pro.3484; Begley,M., Sleator,R.D., Gahan,C.G., Hill,C. Contribution of three bile-associated loci, bsh, pva, and btlB, to gastrointestinal persistence and bile tolerance of Listeria monocytogenes. Infect Immun 73 (2), 894-904 (2005). …
44	Prokka_00924	A0A7W3U0M2	67.4	68.2	76	100	2 16 18 19 20 24 56 64 65 77 78 79 98 99 129 133 134 135 136 138 171 172 221 224 270	C	R	L	D	L	F	I	Y	F	G	L	N	P	F	F	F	P	L	S	L	N	N	S	R	E		Limosilactobacillus fastidiosus	Li F., Cheng C., Zheng J., Quevedo R.M., Li J., Roos S., Gaenzle M.G., Walter J. (2020). Description of Limosilactobacillus balticus sp. nov., Limosilactobacillus agrestis sp. nov., Limosilactobacillus albertensis sp. nov., Limosilactobacillus rudii sp. nov., Limosilactobacillus fastidiosus sp. nov., five novel Limosilactobacillus species isolated from the vertebrate gastrointestinal tract, and p…
45	Prokka_00924	A0AAP3GS29	67.4	67.3	72	100	2 16 18 19 20 24 56 64 65 77 78 79 98 99 129 133 134 135 136 138 171 172 221 224 270	C	R	L	D	L	F	L	Y	F	G	L	S	P	F	F	L	H	L	S	L	N	N	S	R	E		Limosilactobacillus vaginalis	Dong,Z., Lee,B.H. Bile salt hydrolases: Structure and function, substrate preference, and inhibitor development. Protein Sci 27 (10), 1742-1754 (2018). DOI: 10.1002/pro.3484; Begley,M., Sleator,R.D., Gahan,C.G., Hill,C. Contribution of three bile-associated loci, bsh, pva, and btlB, to gastrointestinal persistence and bile tolerance of Listeria monocytogenes. Infect Immun 73 (2), 894-904 (2005). …
46	Prokka_00924	C2ESA2	60.6	66.1	56	76	- - - - - - 29 37 38 50 51 52 71 72 102 106 107 108 109 111 144 145 194 197 243	-	-	-	-	-	-	L	Y	F	G	L	N	P	F	F	L	H	L	S	L	N	N	S	R	E		Limosilactobacillus vaginalis DSM 5837 = ATCC 49540	Qin X., Bachman B., Battles P., Bell A., Bess C., Bickham C., Chaboub L., Chen D., Coyle M., Deiros D.R., Dinh H., Forbes L., Fowler G., Francisco L., Fu Q., Gubbala S., Hale W., Han Y., Hemphill L., Highlander S.K., Hirani K., Hogues M., Jackson L., Jakkamsetti A., Javaid M., Jiang H., Korchina V., Kovar C., Lara F., Lee S., Mata R., Mathew T., Moen C., Morales K., Munidasa M., Nazareth L., Ngo …
47	Prokka_00924	E3C6Q7	65.2	65.2	80	100	2 16 18 19 20 24 56 64 65 77 78 79 98 99 129 133 134 135 136 138 171 172 221 224 270	C	R	L	D	L	F	L	Y	F	G	L	N	P	F	F	L	Q	L	S	L	N	N	S	R	E		Limosilactobacillus oris PB013-T2-3	Durkin A.S., Madupu R., Torralba M., Gillis M., Methe B., Sutton G., Nelson K.E. (2010). (Unknown title).
48	Prokka_00924	C8P827	64.9	64.9	80	100	2 16 18 19 20 24 56 64 65 77 78 79 98 99 129 133 134 135 136 138 171 172 221 224 270	C	R	L	D	L	F	L	Y	F	G	L	N	P	F	F	L	Q	L	S	L	N	N	S	R	E		Limosilactobacillus antri DSM 16041	Qin X., Bachman B., Battles P., Bell A., Bess C., Bickham C., Chaboub L., Chen D., Coyle M., Deiros D.R., Dinh H., Forbes L., Fowler G., Francisco L., Fu Q., Gubbala S., Hale W., Han Y., Hemphill L., Highlander S.K., Hirani K., Hogues M., Jackson L., Jakkamsetti A., Javaid M., Jiang H., Korchina V., Kovar C., Lara F., Lee S., Mata R., Mathew T., Moen C., Morales K., Munidasa M., Nazareth L., Ngo …
49	Prokka_00924	A0A0R1WN16	64.9	64.9	80	100	2 16 18 19 20 24 56 64 65 77 78 79 98 99 129 133 134 135 136 138 171 172 221 224 270	C	R	L	D	L	F	L	Y	F	G	L	N	P	F	F	L	Q	L	S	L	N	N	S	R	E		Limosilactobacillus oris DSM 4864	Sun Z., Harris H.M., McCann A., Guo C., Argimon S., Zhang W., Yang X., Jeffery I.B., Cooney J.C., Kagawa T.F., Liu W., Song Y., Salvetti E., Wrobel A., Rasinkangas P., Parkhill J., Rea M.C., O'Sullivan O., Ritari J., Douillard F.P., Paul Ross R., Yang R., Briner A.E., Felis G.E., de Vos W.M., Barrangou R., Klaenhammer T.R., Caufield P.W., Cui Y., Zhang H., O'Toole P.W. (2015). Expanding the biote…
50	Prokka_00924	A0A854ZQ47, A0A8I1I133, A0A1Y4Q741	64	64	84	100	2 16 18 19 20 24 56 64 65 77 78 79 98 99 129 133 134 135 136 138 171 172 221 224 270	C	R	L	D	L	F	L	Y	F	G	L	N	S	F	F	M	Q	A	S	L	N	N	S	R	E		Lactobacillus sp. UMNPBX4	Johnson T.J., Youmans B.P., Noll S. (2017). Characterization of Lactobacillus from commercial turkeys with probiotic potential.
51	Prokka_00924	A0A109DF58	63.4	63.3	84	100	2 16 18 19 20 24 56 64 65 77 78 79 98 99 129 133 134 135 136 138 171 172 221 224 270	C	R	L	D	L	F	L	Y	F	G	L	N	S	F	F	M	Q	A	S	L	N	N	S	R	E		Lactobacillus crispatus	Abdelmaksoud A.A., Koparde V.N., Sheth N.U., Serrano M.G., Glascock A.L., Fettweis J.M., Strauss Iii J.F., Buck G.A., Jefferson K.K. (2016). Comparison of Lactobacillus crispatus isolates from Lactobacillus-dominated vaginal microbiomes with isolates from microbiomes containing bacterial vaginosis-associated bacteria. Microbiology (Mosc.), 0:0-0.
52	Prokka_00924	Q5FKM3, G1U9U5	63.4	63.3	84	100	2 16 18 19 20 24 56 64 65 77 78 79 98 99 129 133 134 135 136 138 171 172 221 224 270	C	R	L	D	L	F	L	Y	F	G	L	N	S	F	F	M	Q	A	S	L	N	N	S	R	E		Lactobacillus acidophilus (strain ATCC 700396 / NCK56 / N2 / NCFM)	Altermann E., Russell W.M., Azcarate-Peril M.A., Barrangou R., Buck B.L., McAuliffe O., Souther N., Dobson A., Duong T., Callanan M., Lick S., Hamrick A., Cano R., Klaenhammer T.R. (2005). Complete genome sequence of the probiotic lactic acid bacterium Lactobacillus acidophilus NCFM. Proc. Natl. Acad. Sci. U.S.A., 102:3906-3912. https://doi.org//10.1073/pnas.0409188102
53	Prokka_00924	A0A4Q0LNQ3	63.4	63.3	84	100	2 16 18 19 20 24 56 64 65 77 78 79 98 99 129 133 134 135 136 138 171 172 221 224 270	C	R	L	D	L	F	L	Y	F	G	L	N	S	F	F	M	Q	A	S	L	N	N	S	R	E		Lactobacillus crispatus	Zhong J., Zhang J. (2019). The genome sequence of Lactobacillus crispatus L49. ; Jaomanjaka F., Blanc P. (2019). Investigation of probiotic properties of different lactic acid bacteria. ; Hassan H.M. (2020). Complete and circular genome sequences of six lactobacillus isolates from horses.
54	Prokka_00924	A0A135YY01	63.1	63	84	100	2 16 18 19 20 24 56 64 65 77 78 79 98 99 129 133 134 135 136 138 171 172 221 224 270	C	R	L	D	L	F	L	Y	F	G	L	N	S	F	F	M	Q	A	S	L	N	N	S	R	E		Lactobacillus crispatus	Dong,Z., Lee,B.H. Bile salt hydrolases: Structure and function, substrate preference, and inhibitor development. Protein Sci 27 (10), 1742-1754 (2018). DOI: 10.1002/pro.3484; Begley,M., Sleator,R.D., Gahan,C.G., Hill,C. Contribution of three bile-associated loci, bsh, pva, and btlB, to gastrointestinal persistence and bile tolerance of Listeria monocytogenes. Infect Immun 73 (2), 894-904 (2005). …
55	Prokka_00924	B9V406	63.1	63	80	100	2 16 18 19 20 24 56 64 65 77 78 79 98 99 129 133 134 135 136 138 171 172 221 224 270	C	R	L	D	S	F	L	Y	F	G	L	N	S	F	F	M	Q	A	S	L	N	N	S	R	E		Lactobacillus acidophilus	Jiang J., Hang X., Zhang M., Liu X., Li D., Yang H. (2010). Diversity of bile salt hydrolase activities in different lactobacilli toward human bile salts. Ann. Microbiol., 60:81-88.
56	Prokka_00924	A0A7X7BQI6	34.2	62.7	20	20	- - - - - - - - - - - - - - - - - - - - 23 24 73 76 122	-	-	-	-	-	-	-	-	-	-	-	-	-	-	-	-	-	-	-	-	N	N	S	R	E		Lactobacillus sp	Campanaro S., Treu L., Rodriguez-R L.M., Kovalovszki A., Ziels R.M., Maus I., Zhu X., Kougias P.G., Basile A., Luo G., Schluter A., Konstantinidis K.T., Angelidaki I. (2020). New insights from the biogas microbiome by comprehensive genome-resolved metagenomics of nearly 1600 species originating from multiple anaerobic digesters. Biotechnol. Biofuels, 13:25-25.
57	Prokka_00924	D5H2W8	62.2	62.1	84	100	2 16 18 19 20 24 56 64 65 77 78 79 98 99 129 133 134 135 136 138 171 172 221 224 270	C	R	L	D	L	F	L	Y	F	G	L	N	S	F	F	M	Q	A	S	L	N	N	S	R	E		Lactobacillus crispatus (strain ST1)	Ojala T., Kuparinen V., Koskinen J.P., Alatalo E., Holm L., Auvinen P., Edelman S., Westerlund-Wikstrom B., Korhonen T.K., Paulin L., Kankainen M. (2010). Genome sequence of Lactobacillus crispatus ST1. J. Bacteriol., 192:3547-3548. https://doi.org//10.1128/JB.00399-10; Ojala T., Kuparinen V., Koskinen J.P., Alatalo E., Holm L., Auvinen P., Edelman S., Westerlund-Wikstroem B., Korhonen T.K., Paul…
58	Prokka_00924	A0A0R1VAR6	62.2	62.1	80	100	2 16 18 19 20 24 56 64 65 77 78 79 98 99 129 133 134 135 136 138 171 172 221 224 270	C	R	L	D	L	F	L	Y	F	G	L	N	S	F	F	M	I	A	S	L	N	N	S	R	E		Lactobacillus kitasatonis DSM 16761 = JCM 1039	Sun Z., Harris H.M., McCann A., Guo C., Argimon S., Zhang W., Yang X., Jeffery I.B., Cooney J.C., Kagawa T.F., Liu W., Song Y., Salvetti E., Wrobel A., Rasinkangas P., Parkhill J., Rea M.C., O'Sullivan O., Ritari J., Douillard F.P., Paul Ross R., Yang R., Briner A.E., Felis G.E., de Vos W.M., Barrangou R., Klaenhammer T.R., Caufield P.W., Cui Y., Zhang H., O'Toole P.W. (2015). Expanding the biote…
59	Prokka_00924	A0A2A7RIQ3, A0A226UCL4	62.2	62.1	84	100	2 16 18 19 20 24 56 64 65 77 78 79 98 99 129 133 134 135 136 138 171 172 221 224 270	C	R	L	D	L	F	L	Y	F	G	L	N	S	F	F	M	Q	A	S	L	N	N	S	R	E		Lactobacillus sp. UMNPBX1	Johnson T.J., Youmans B.P., Noll S. (2017). Characterization of Lactobacillus from commercial turkeys with probiotic potential.
60	Prokka_00924	A0A437ST59	62.2	61.9	84	100	2 16 18 19 20 24 56 64 65 77 78 79 99 100 130 134 135 136 137 139 172 173 222 225 271	C	R	L	D	L	F	M	Y	F	G	L	N	S	F	F	M	Q	A	S	L	N	N	S	R	E		Lactobacillus xujianguonis	Meng J. (2018). (Unknown title).
61	Prokka_00924	A0A9D1QP45	61.8	61.8	84	100	2 16 18 19 20 24 56 64 65 77 78 79 98 99 129 133 134 135 136 138 171 172 221 224 270	C	R	L	D	L	L	I	Y	F	G	L	N	S	F	F	F	P	S	S	L	N	N	S	R	E		Candidatus Limosilactobacillus merdipullorum	Gilroy R., Ravi A., Getino M., Pursley I., Horton D.L., Alikhan N.F., Baker D., Gharbi K., Hall N., Watson M., Adriaenssens E.M., Foster-Nyarko E., Jarju S., Secka A., Antonio M., Oren A., Chaudhuri R.R., La Ragione R., Hildebrand F., Pallen M.J. (2021). Extensive microbial diversity within the chicken gut microbiome revealed by metagenomics and culture. PeerJ, 9:0-0. ; Gilroy R. (2021). (Unknown…
62	Prokka_00924	F0TEJ3, A0A0R2KBY6	61.8	61.8	80	100	2 16 18 19 20 24 56 64 65 77 78 79 98 99 129 133 134 135 136 138 171 172 221 224 270	C	R	L	D	L	F	L	Y	F	G	L	N	S	F	F	M	V	A	S	L	N	N	S	R	E		Lactobacillus amylovorus	Oh S., Roh H., Ko H.J., Kim S., Kim K.H., Lee S.E., Chang I.S., Kim S., Choi I.G. (2011). Complete genome sequencing of Lactobacillus acidophilus 30SC, isolated from swine intestine. J. Bacteriol., 193:2882-2883. https://doi.org//10.1128/JB.00343-11; Roh H., Ko H.-J., Kim S.-H., Choi I.-G., Oh S. (2011). (Unknown title). ; Nam Y.-D., Chung W.-H., Park Y.S., Kang J. (2018). Complete genome sequnec…
63	Prokka_00924	A0A2N5KW84	61.8	61.8	84	100	2 16 18 19 20 24 56 64 65 77 78 79 98 99 129 133 134 135 136 138 171 172 221 224 270	C	R	L	D	L	F	L	Y	F	G	L	N	S	F	F	M	Q	A	S	L	N	N	S	R	E		Lactobacillus crispatus	Thomas-White K., Wolfe A.J. (2017). Phylogenetic diversity of female urinary microbiome.
64	Prokka_00924	U6F8K0	31.7	61.6	16	20	- - - - - - - - - - - - - - - - - - - - 13 14 63 66 112	-	-	-	-	-	-	-	-	-	-	-	-	-	-	-	-	-	-	-	-	N	N	A	R	E		Lactobacillus helveticus CIRM-BIA 951	Valence F., Chuat V., Ma L., Creno S., Falentin H., Lortal S., Bizet C., Clermont D., Loux V., Bouchier C., Cousin S. (2013). Draft Genome Sequence of five Lactobacillus helveticus strains CIRM-BIA 101T, 103, 104, 951 and 953 isolated from milk product.
65	Prokka_00924	A0A3S8SB67	36.6	61.6	20	40	- - - - - - - - - - - - - - - 1 2 3 4 6 39 40 89 92 138	-	-	-	-	-	-	-	-	-	-	-	-	-	-	-	M	H	V	S	L	N	N	A	R	E		Lactobacillus helveticus	Kim J.F., Chung Y., Kwak M. (2017). Complete genome sequence of Lactobacillus helveticus.
66	Prokka_00924	V5ENI3	61.5	61.5	84	100	2 16 18 19 20 24 56 64 65 77 78 79 98 99 129 133 134 135 136 138 171 172 221 224 270	C	R	L	D	L	F	L	Y	F	G	L	N	S	F	F	M	Q	A	S	L	N	N	S	R	E		Lactobacillus crispatus	Dong,Z., Lee,B.H. Bile salt hydrolases: Structure and function, substrate preference, and inhibitor development. Protein Sci 27 (10), 1742-1754 (2018). DOI: 10.1002/pro.3484; Begley,M., Sleator,R.D., Gahan,C.G., Hill,C. Contribution of three bile-associated loci, bsh, pva, and btlB, to gastrointestinal persistence and bile tolerance of Listeria monocytogenes. Infect Immun 73 (2), 894-904 (2005). …
67	Prokka_00924	E4SIA7	61.5	61.5	80	100	2 16 18 19 20 24 56 64 65 77 78 79 98 99 129 133 134 135 136 138 171 172 221 224 270	C	R	L	D	L	F	L	Y	F	G	L	N	S	F	F	M	V	A	S	L	N	N	S	R	E		Lactobacillus amylovorus (strain GRL 1112)	Kant R., Paulin L., Alatalo E., de Vos W.M., Palva A. (2011). Genome sequence of Lactobacillus amylovorus GRL1112. J. Bacteriol., 193:789-790. https://doi.org//10.1128/JB.01365-10
68	Prokka_00924	A0A9X4AAA0	61.5	61.5	80	100	2 16 18 19 20 24 56 64 65 77 78 79 98 99 129 133 134 135 136 138 171 172 221 224 270	C	R	L	D	L	F	L	Y	F	G	L	N	S	F	F	M	V	A	S	L	N	N	S	R	E		Lactobacillus amylovorus	Moravkova M., Kostovova I., Kavanova K., Pechar R., Stanek S., Brychta A., Zeman M., Kubasova T. (2022). Antibiotic Susceptibility, Resistance Gene Determinants and Corresponding Genomic Regions in Lactobacillus amylovorus Isolates Derived from Wild Boars and Domestic Pigs. Microorganisms, 11:0-0. ; Kostovova I., Moravkova M., Pechar R. (2022). (Unknown title).
69	Prokka_00924	A0AAN5WBQ6	61.5	61.5	84	100	2 16 18 19 20 24 56 64 65 77 78 79 98 99 129 133 134 135 136 138 171 172 221 224 270	C	R	L	D	L	F	L	Y	F	G	L	N	S	F	F	M	Q	A	S	L	N	N	S	R	E		Lactobacillus crispatus	Dong,Z., Lee,B.H. Bile salt hydrolases: Structure and function, substrate preference, and inhibitor development. Protein Sci 27 (10), 1742-1754 (2018). DOI: 10.1002/pro.3484; Begley,M., Sleator,R.D., Gahan,C.G., Hill,C. Contribution of three bile-associated loci, bsh, pva, and btlB, to gastrointestinal persistence and bile tolerance of Listeria monocytogenes. Infect Immun 73 (2), 894-904 (2005). …
70	Prokka_00924	A0A9X3W072	61.5	61.5	80	100	2 16 18 19 20 24 56 64 65 77 78 79 98 99 129 133 134 135 136 138 171 172 221 224 270	C	R	L	D	L	F	L	Y	F	G	L	N	S	F	F	M	V	A	S	L	N	N	S	R	E		Lactobacillus amylovorus	Dong,Z., Lee,B.H. Bile salt hydrolases: Structure and function, substrate preference, and inhibitor development. Protein Sci 27 (10), 1742-1754 (2018). DOI: 10.1002/pro.3484; Begley,M., Sleator,R.D., Gahan,C.G., Hill,C. Contribution of three bile-associated loci, bsh, pva, and btlB, to gastrointestinal persistence and bile tolerance of Listeria monocytogenes. Infect Immun 73 (2), 894-904 (2005). …
71	Prokka_00924	A0A1C2D432	61.5	61.5	84	100	2 16 18 19 20 24 56 64 65 77 78 79 98 99 129 133 134 135 136 138 171 172 221 224 270	C	R	L	D	L	F	L	Y	F	G	L	N	S	F	F	M	Q	A	S	L	N	N	S	R	E		Lactobacillus crispatus	Sharma S., Pal V.K., Patil P.B., Korpole S., Grover V. (2016). WGS of isloates from the oral cavity of healthy individuals. ; Pan M., Hidalgo-Cantabrana C., Barrangou R. (2019). Comparative analysis of L. crispatus genomes revealed niche specific adaptation to different host and body sites. ; Hassan H.M., Mendoza M., Rezvani M., Koci M.D., Dickey A.N., Scholl E.H. (2019). Complete Genome Sequence…
72	Prokka_00924	K1N5Z9, A0A4R6CUI1	61.5	61.5	84	100	2 16 18 19 20 24 56 64 65 77 78 79 98 99 129 133 134 135 136 138 171 172 221 224 270	C	R	L	D	L	F	L	Y	F	G	L	N	S	F	F	M	Q	A	S	L	N	N	S	R	E		Lactobacillus crispatus FB077-07	Earl A., Ward D., Feldgarden M., Gevers D., Saerens B., Vaneechoutte M., Walker B., Young S.K., Zeng Q., Gargeya S., Fitzgerald M., Haas B., Abouelleil A., Alvarado L., Arachchi H.M., Berlin A.M., Chapman S.B., Goldberg J., Griggs A., Gujja S., Hansen M., Howarth C., Imamovic A., Larimer J., McCowen C., Montmayeur A., Murphy C., Neiman D., Pearson M., Priest M., Roberts A., Saif S., Shea T., Sisk…
73	Prokka_00924	A0A455WYJ4	48	61.4	52	64	- - - - - - - - - 6 7 8 27 28 58 62 63 64 65 67 100 101 150 153 199	-	-	-	-	-	-	-	-	-	G	L	N	S	F	F	M	Q	T	S	L	N	N	S	R	E		Lactobacillus acidophilus	Al-Hassen A.A.M., Al-hussen A.A.M. (2019). Identification of Bile salt hydrolase gene (bshAgene)in probiotic vaginal Lactobacillus acidophilus Ar strain responsible about cholesterol removing.
74	Prokka_00924	A0A9X5AMQ8	61.5	61.3	84	100	2 17 19 20 21 25 57 65 66 78 79 80 99 100 130 134 135 136 137 139 172 173 222 225 271	C	R	L	D	L	F	I	Y	F	G	L	N	P	F	F	L	Q	L	S	L	N	N	S	R	E		Lactobacillus johnsonii	Milovic A., Bassam K., Barbour A.G. (2019). Gastrointestinal microbiota of Peromyscus leucopus.
75	Prokka_00924	A0A6P1ESW1, A0AAP6C201, A0AAQ0G9L9	61.5	61.3	84	100	2 17 19 20 21 25 57 65 66 78 79 80 99 100 130 134 135 136 137 139 172 173 222 225 271	C	R	L	D	L	F	I	Y	F	G	L	N	P	F	F	L	Q	L	S	L	N	N	S	R	E		Lactobacillus sp. JM1	Sun L. (2019). Complete genome sequence of Lactobacillus sp. JM1, a probiotic strain with immunomodulatory activity.
76	Prokka_00924	A0AAP6BRL8, A0A1V3Y409	61.5	61.3	84	100	2 17 19 20 21 25 57 65 66 78 79 80 99 100 130 134 135 136 137 139 172 173 222 225 271	C	R	L	D	L	F	I	Y	F	G	L	N	P	F	F	L	Q	L	S	L	N	N	S	R	E		Lactobacillus	Dong,Z., Lee,B.H. Bile salt hydrolases: Structure and function, substrate preference, and inhibitor development. Protein Sci 27 (10), 1742-1754 (2018). DOI: 10.1002/pro.3484; Begley,M., Sleator,R.D., Gahan,C.G., Hill,C. Contribution of three bile-associated loci, bsh, pva, and btlB, to gastrointestinal persistence and bile tolerance of Listeria monocytogenes. Infect Immun 73 (2), 894-904 (2005). …
77	Prokka_00924	A0AAP6BXN2	61.2	61.2	84	100	2 16 18 19 20 24 56 64 65 77 78 79 98 99 129 133 134 135 136 138 171 172 221 224 270	C	R	L	D	L	F	L	Y	F	G	L	N	S	F	F	M	Q	A	S	L	N	N	S	R	E		Lactobacillus crispatus	Dong,Z., Lee,B.H. Bile salt hydrolases: Structure and function, substrate preference, and inhibitor development. Protein Sci 27 (10), 1742-1754 (2018). DOI: 10.1002/pro.3484; Begley,M., Sleator,R.D., Gahan,C.G., Hill,C. Contribution of three bile-associated loci, bsh, pva, and btlB, to gastrointestinal persistence and bile tolerance of Listeria monocytogenes. Infect Immun 73 (2), 894-904 (2005). …
78	Prokka_00924	A0A0R1NG39	61.2	61.2	80	100	2 16 18 19 20 24 56 64 65 77 78 79 98 99 129 133 134 135 136 138 171 172 221 224 270	C	R	L	D	L	F	L	Y	F	G	L	N	S	F	F	M	I	A	S	L	N	N	S	R	E		Lactobacillus gallinarum DSM 10532 = JCM 2011	Sun Z., Harris H.M., McCann A., Guo C., Argimon S., Zhang W., Yang X., Jeffery I.B., Cooney J.C., Kagawa T.F., Liu W., Song Y., Salvetti E., Wrobel A., Rasinkangas P., Parkhill J., Rea M.C., O'Sullivan O., Ritari J., Douillard F.P., Paul Ross R., Yang R., Briner A.E., Felis G.E., de Vos W.M., Barrangou R., Klaenhammer T.R., Caufield P.W., Cui Y., Zhang H., O'Toole P.W. (2015). Expanding the biote…
79	Prokka_00924	A0A0R1VBW9	30.2	61.2	20	20	- - - - - - - - - - - - - - - - - - - - 13 14 63 66 112	-	-	-	-	-	-	-	-	-	-	-	-	-	-	-	-	-	-	-	-	N	N	S	R	E		Lactobacillus kitasatonis DSM 16761 = JCM 1039	Sun Z., Harris H.M., McCann A., Guo C., Argimon S., Zhang W., Yang X., Jeffery I.B., Cooney J.C., Kagawa T.F., Liu W., Song Y., Salvetti E., Wrobel A., Rasinkangas P., Parkhill J., Rea M.C., O'Sullivan O., Ritari J., Douillard F.P., Paul Ross R., Yang R., Briner A.E., Felis G.E., de Vos W.M., Barrangou R., Klaenhammer T.R., Caufield P.W., Cui Y., Zhang H., O'Toole P.W. (2015). Expanding the biote…
80	Prokka_00924	A0AAQ2K7A2	61.2	61	84	100	2 17 19 20 21 25 57 65 66 78 79 80 99 100 130 134 135 136 137 139 172 173 222 225 271	C	R	L	D	L	F	I	Y	F	G	L	N	P	F	F	L	Q	V	S	L	N	N	S	R	E		Lactobacillus	Dong,Z., Lee,B.H. Bile salt hydrolases: Structure and function, substrate preference, and inhibitor development. Protein Sci 27 (10), 1742-1754 (2018). DOI: 10.1002/pro.3484; Begley,M., Sleator,R.D., Gahan,C.G., Hill,C. Contribution of three bile-associated loci, bsh, pva, and btlB, to gastrointestinal persistence and bile tolerance of Listeria monocytogenes. Infect Immun 73 (2), 894-904 (2005). …
81	Prokka_00924	A0A9W3Z0R0	61.2	61	84	100	2 17 19 20 21 25 57 65 66 78 79 80 99 100 130 134 135 136 137 139 172 173 222 225 271	C	R	L	D	L	F	I	Y	F	G	L	N	P	F	F	L	Q	L	S	L	N	N	S	R	E		Lactobacillus johnsonii	Wang H. (2016). Genome sequencing project for further understanding the molecular mechanisms of preventing non-alcoholic fatty liver disease. ; Zhang W., Ji H., Wang J., Zhang D., Liu H., Wang S., Wang Y. (2018). Complete genome sequencing of Lactobacillus johnsonii ZLJ010.
82	Prokka_00924	A0AA87DDH6	61.2	61	88	100	2 17 19 20 21 25 57 65 66 78 79 80 99 100 130 134 135 136 137 139 172 173 222 225 271	C	R	L	D	L	F	I	Y	F	G	L	N	S	F	F	L	Q	V	S	L	N	N	S	R	E		Lactobacillus paragasseri JV-V03	Muzny D., Qin X., Buhay C., Dugan-Rocha S., Ding Y., Chen G., Hawes A., Holder M., Jhangiani S., Johnson A., Khan Z., Li Z., Liu W., Liu X., Perez L., Shen H., Wang Q., Watt J., Xi L., Xin Y., Zhou J., Deng J., Jiang H., Liu Y., Qu J., Song X.-Z., Zhang L., Villasana D., Johnson A., Liu J., Liyanage D., Lorensuhewa L., Robinson T., Song A., Song B.-B., Dinh H., Thornton R., Coyle M., Francisco L.…
83	Prokka_00924	A0A0R1U9F4	60.3	60.8	72	100	2 16 18 19 20 24 56 64 65 77 78 79 98 99 129 133 134 135 136 138 171 172 221 224 270	C	R	L	D	Y	Y	V	L	C	G	L	N	S	F	F	Y	P	A	A	L	N	N	S	R	E		Lactobacillus kalixensis DSM 16043	Sun Z., Harris H.M., McCann A., Guo C., Argimon S., Zhang W., Yang X., Jeffery I.B., Cooney J.C., Kagawa T.F., Liu W., Song Y., Salvetti E., Wrobel A., Rasinkangas P., Parkhill J., Rea M.C., O'Sullivan O., Ritari J., Douillard F.P., Paul Ross R., Yang R., Briner A.E., Felis G.E., de Vos W.M., Barrangou R., Klaenhammer T.R., Caufield P.W., Cui Y., Zhang H., O'Toole P.W. (2015). Expanding the biote…
84	Prokka_00924	A0A9Q5BY76	33.5	60.8	64	88	2 16 18 19 20 24 56 64 65 77 78 79 98 99 129 133 134 135 136 138 171 172 - - -	C	R	L	D	L	F	L	Y	F	G	L	N	S	F	F	M	H	V	S	L	N	N	-	-	-		Lactobacillus helveticus	Zhang H., Chen Y., Zhong Z. (2019). Comparative genomic analysis of Lactobacillus helveticus.
85	Prokka_00924	A0A8A4V1Q4	60.6	60.4	84	100	2 17 19 20 21 25 57 65 66 78 79 80 99 100 130 134 135 136 137 139 172 173 222 225 271	C	R	L	D	L	F	I	Y	F	G	L	N	P	F	F	L	Q	V	S	L	N	N	S	R	E		Lactobacillus gasseri	Kim J.-M., Chung S.H., Kim J.-S. (2021). Whole genome sequence of Lactobacillus gasseri HL75.
86	Prokka_00924	Q9F660	60.6	60.4	80	100	2 17 19 20 21 25 57 65 66 78 79 80 99 100 130 134 135 136 137 139 172 173 222 225 271	C	R	L	D	L	F	I	Y	F	G	L	N	P	F	F	L	P	L	S	L	N	N	S	R	E		Lactobacillus johnsonii	Elkins C.A., Moser S.A., Savage D.C. (2001). Genes encoding bile salt hydrolases and conjugated bile salt transporters in Lactobacillus johnsonii 100-100 and other Lactobacillus species. Microbiology, 147:3403-3412.
87	Prokka_00924	A0A9E2KQW2	59.1	60.3	76	100	2 16 18 19 20 24 56 64 65 77 78 79 98 99 129 133 134 135 136 138 171 172 221 224 270	C	R	L	D	L	F	L	Y	F	G	L	N	P	F	F	M	Q	L	S	L	N	N	S	R	E		Candidatus Lactobacillus pullistercoris	Gilroy R., Ravi A., Getino M., Pursley I., Horton D.L., Alikhan N.F., Baker D., Gharbi K., Hall N., Watson M., Adriaenssens E.M., Foster-Nyarko E., Jarju S., Secka A., Antonio M., Oren A., Chaudhuri R.R., La Ragione R., Hildebrand F., Pallen M.J. (2021). Extensive microbial diversity within the chicken gut microbiome revealed by metagenomics and culture. PeerJ, 9:0-0. ; Gilroy R. (2021). (Unknown…
88	Prokka_00924	A0AAQ2CC14	60.3	60.1	80	100	2 17 19 20 21 25 57 65 66 78 79 80 99 100 130 134 135 136 137 139 172 173 222 225 271	C	R	L	D	L	F	I	Y	F	G	L	N	P	F	F	L	P	L	S	L	N	N	S	R	E		Lactobacillus johnsonii	Dong,Z., Lee,B.H. Bile salt hydrolases: Structure and function, substrate preference, and inhibitor development. Protein Sci 27 (10), 1742-1754 (2018). DOI: 10.1002/pro.3484; Begley,M., Sleator,R.D., Gahan,C.G., Hill,C. Contribution of three bile-associated loci, bsh, pva, and btlB, to gastrointestinal persistence and bile tolerance of Listeria monocytogenes. Infect Immun 73 (2), 894-904 (2005). …
89	Prokka_00924	A0A9X6RVI4	60.3	60.1	80	100	2 17 19 20 21 25 57 65 66 78 79 80 99 100 130 134 135 136 137 139 172 173 222 225 271	C	R	L	D	L	F	I	Y	F	G	L	N	P	F	F	L	P	L	S	L	N	N	S	R	E		Lactobacillus johnsonii	Lin X.B., Stothard P., Tasseva G., Walter J. (2017). (Unknown title). ; Wang T., Knowles S., Cheng C. (2017). Tripartite evolution among Lactobacillus johnsonii, Lactobacillus taiwanensis, Lactobacillus reuteri and their rodent host.
90	Prokka_00924	A0A6B2FWA0	60.3	60.1	84	100	2 17 19 20 21 25 57 65 66 78 79 80 99 100 130 134 135 136 137 139 172 173 222 225 271	C	R	L	D	L	F	I	Y	F	G	L	N	P	F	F	L	Q	V	S	L	N	N	S	R	E		Lactobacillus paragasseri	Das B., Mehta O., Ghosh T.S., Kothidar A., Gowtham M.R., Mitra R., Kshetrapal P., Wadhwa N., Thiruvengadam R., Nair G.B., Bhatnagar S., Das B. (2020). Vaginal microbiome of pregnant Indian women: Insights into the genome of dominants Lactobacillus species.
91	Prokka_00924	Q5FK51, G1U9U7	60	60	72	100	2 16 18 19 20 24 56 64 65 77 78 79 98 99 129 133 134 135 136 138 171 172 221 224 270	C	R	L	D	Y	Y	V	L	C	G	L	N	S	F	F	Y	P	A	A	L	N	N	S	R	E		Lactobacillus acidophilus (strain ATCC 700396 / NCK56 / N2 / NCFM)	Altermann E., Russell W.M., Azcarate-Peril M.A., Barrangou R., Buck B.L., McAuliffe O., Souther N., Dobson A., Duong T., Callanan M., Lick S., Hamrick A., Cano R., Klaenhammer T.R. (2005). Complete genome sequence of the probiotic lactic acid bacterium Lactobacillus acidophilus NCFM. Proc. Natl. Acad. Sci. U.S.A., 102:3906-3912. https://doi.org//10.1073/pnas.0409188102
92	Prokka_00924	A0A9X4AC83	60	60	72	100	2 16 18 19 20 24 56 64 65 77 78 79 98 99 129 133 134 135 136 138 171 172 221 224 270	C	R	L	D	Y	Y	V	L	C	G	L	N	S	F	F	L	P	V	A	L	N	N	S	R	E		Lactobacillus amylovorus	Moravkova M., Kostovova I., Kavanova K., Pechar R., Stanek S., Brychta A., Zeman M., Kubasova T. (2022). Antibiotic Susceptibility, Resistance Gene Determinants and Corresponding Genomic Regions in Lactobacillus amylovorus Isolates Derived from Wild Boars and Domestic Pigs. Microorganisms, 11:0-0. ; Kostovova I., Moravkova M., Pechar R. (2022). (Unknown title).
93	Prokka_00924	F0TF04, A0A0R2KYQ1	60	60	72	100	2 16 18 19 20 24 56 64 65 77 78 79 98 99 129 133 134 135 136 138 171 172 221 224 270	C	R	L	D	Y	Y	V	L	C	G	L	N	S	F	F	L	P	V	A	L	N	N	S	R	E		Lactobacillus amylovorus	Oh S., Roh H., Ko H.J., Kim S., Kim K.H., Lee S.E., Chang I.S., Kim S., Choi I.G. (2011). Complete genome sequencing of Lactobacillus acidophilus 30SC, isolated from swine intestine. J. Bacteriol., 193:2882-2883. https://doi.org//10.1128/JB.00343-11; Roh H., Ko H.-J., Kim S.-H., Choi I.-G., Oh S. (2011). (Unknown title). ; Nam Y.-D., Chung W.-H., Park Y.S., Kang J. (2018). Complete genome sequnec…
94	Prokka_00924	C2EMP6	60	60	80	100	2 16 18 19 20 24 56 64 65 77 78 79 98 99 129 133 134 135 136 138 171 172 221 224 270	C	R	L	D	L	F	L	Y	F	G	L	N	S	F	F	M	E	A	S	L	N	N	S	R	E		Lactobacillus ultunensis DSM 16047	Qin X., Bachman B., Battles P., Bell A., Bess C., Bickham C., Chaboub L., Chen D., Coyle M., Deiros D.R., Dinh H., Forbes L., Fowler G., Francisco L., Fu Q., Gubbala S., Hale W., Han Y., Hemphill L., Highlander S.K., Hirani K., Hogues M., Jackson L., Jakkamsetti A., Javaid M., Jiang H., Korchina V., Kovar C., Lara F., Lee S., Mata R., Mathew T., Moen C., Morales K., Munidasa M., Nazareth L., Ngo …
95	Prokka_00924	B9V409	60	60	72	100	2 16 18 19 20 24 56 64 65 77 78 79 98 99 129 133 134 135 136 138 171 172 221 224 270	C	R	L	D	Y	Y	V	L	C	G	L	N	S	F	F	Y	P	A	A	L	N	N	S	R	E		Lactobacillus acidophilus	Jiang J., Hang X., Zhang M., Liu X., Li D., Yang H. (2010). Diversity of bile salt hydrolase activities in different lactobacilli toward human bile salts. Ann. Microbiol., 60:81-88.
96	Prokka_00924	U6FC88, A0A2X0PFM1	42.8	59.9	68	96	2 16 18 19 20 24 56 64 65 77 78 79 98 99 129 133 134 135 136 138 171 172 221 224 -	C	R	L	D	L	F	L	Y	F	G	L	N	S	F	F	M	H	V	S	L	N	N	A	R	-		Lactobacillus helveticus CIRM-BIA 104	Valence F., Chuat V., Ma L., Creno S., Falentin H., Lortal S., Bizet C., Clermont D., Loux V., Bouchier C., Cousin S. (2013). Draft Genome Sequence of five Lactobacillus helveticus strains CIRM-BIA 101T, 103, 104, 951 and 953 isolated from milk product.
97	Prokka_00924	A0A9X0J6R6	60	59.8	80	100	2 17 19 20 21 25 57 65 66 78 79 80 99 100 130 134 135 136 137 139 172 173 222 225 271	C	R	L	D	L	F	I	Y	F	G	L	N	P	F	F	L	P	L	S	L	N	N	S	R	E		Lactobacillus johnsonii	Sun Y., Wu X. (2016). Complete Genome Sequences of Lactobacillus johnsonii Strain W1.
98	Prokka_00924	Q74IV4	60	59.8	80	100	2 17 19 20 21 25 57 65 66 78 79 80 99 100 130 134 135 136 137 139 172 173 222 225 271	C	R	L	D	L	F	I	Y	F	G	L	N	P	F	F	L	P	L	S	L	N	N	S	R	E		Lactobacillus johnsonii (strain CNCM I-12250 / La1 / NCC 533)	Pridmore R.D., Berger B., Desiere F., Vilanova D., Barretto C., Pittet A.-C., Zwahlen M.-C., Rouvet M., Altermann E., Barrangou R., Mollet B., Mercenier A., Klaenhammer T., Arigoni F., Schell M.A. (2004). The genome sequence of the probiotic intestinal bacterium Lactobacillus johnsonii NCC 533. Proc. Natl. Acad. Sci. U.S.A., 101:2512-2517. https://doi.org//10.1073/pnas.0307327101
99	Prokka_00924	A0AAP3P9K8, E4SJ30	59.7	59.6	72	100	2 16 18 19 20 24 56 64 65 77 78 79 98 99 129 133 134 135 136 138 171 172 221 224 270	C	R	L	D	Y	Y	V	L	C	G	L	N	S	F	F	L	P	V	A	L	N	N	S	R	E		Lactobacillus amylovorus	Dong,Z., Lee,B.H. Bile salt hydrolases: Structure and function, substrate preference, and inhibitor development. Protein Sci 27 (10), 1742-1754 (2018). DOI: 10.1002/pro.3484; Begley,M., Sleator,R.D., Gahan,C.G., Hill,C. Contribution of three bile-associated loci, bsh, pva, and btlB, to gastrointestinal persistence and bile tolerance of Listeria monocytogenes. Infect Immun 73 (2), 894-904 (2005). …
100	Prokka_00924	A0A8H9F8D2	59.7	59.6	72	100	2 16 18 19 20 24 56 64 65 77 78 79 98 99 129 133 134 135 136 138 171 172 221 224 270	C	R	L	D	L	F	L	Y	F	G	L	N	S	F	F	M	H	V	S	L	N	N	A	R	E		Lactobacillus helveticus	Endo A., Maeno S., Kido Y. (2020). Draft genome sequence of Lactobacillus helveticus strain H-8.
101	Prokka_00924	U4QAC1, A0A9Q5C5A5	44.9	59.5	68	96	2 16 18 19 20 24 56 64 65 77 78 79 98 99 129 133 134 135 136 138 171 172 221 224 -	C	R	L	D	L	F	L	Y	F	G	L	N	S	F	F	M	H	V	S	L	N	N	A	R	-		Lactobacillus helveticus CIRM-BIA 953	Valence F., Chuat V., Ma L., Creno S., Falentin H., Lortal S., Bizet C., Clermont D., Loux V., Bouchier C., Cousin S. (2013). Draft Genome Sequence of five Lactobacillus helveticus strains CIRM-BIA 101T, 103, 104, 951 and 953 isolated from milk product.
102	Prokka_00924	N1ZYI1, A0A4S2BMC4	59.4	59.3	68	100	2 16 18 19 20 24 56 64 65 77 78 79 98 99 129 133 134 135 136 138 171 172 221 224 270	C	R	F	D	Y	F	A	Y	F	G	L	N	P	F	F	L	P	L	S	L	N	N	S	R	E		Lactobacillus sp. ASF360	Wannemuehler M.J., Overstreet A.M., Ward D.V., Phillips G.J. (2014). Draft genome sequences of the altered schaedler flora, a defined bacterial community from gnotobiotic mice. Genome Announc., 2:e00287-e00214.
103	Prokka_00924	A0A2Z6TDR1	59.4	59.3	76	100	2 16 18 19 20 24 56 64 65 77 78 79 98 99 129 133 134 135 136 138 171 172 221 224 270	C	R	L	D	L	F	M	Y	F	G	L	A	S	F	F	T	Q	P	S	L	N	N	S	R	E		Lactobacillus rodentium	Tanizawa Y., Tohno M., Endo A., Arita M. (2018). New taxa in the Lactobacillus gasseri group.
104	Prokka_00924	A0A267MB76	59.4	59.2	80	100	2 17 19 20 21 25 57 65 66 78 79 80 99 100 130 134 135 136 137 139 172 173 222 225 271	C	R	L	D	L	F	I	Y	F	G	L	N	P	F	F	L	P	L	S	L	N	N	S	R	E		Lactobacillus johnsonii	Johnson T.J., Youmans B. (2017). Lactobacillus johnsonii from commercial turkeys.
105	Prokka_00924	C2E6V6	59.4	59.2	80	100	2 17 19 20 21 25 57 65 66 78 79 80 99 100 130 134 135 136 137 139 172 173 222 225 271	C	R	L	D	L	F	I	Y	F	G	L	N	P	F	F	L	P	L	S	L	N	N	S	R	E		Lactobacillus johnsonii ATCC 33200	Qin X., Bachman B., Battles P., Bell A., Bess C., Bickham C., Chaboub L., Chen D., Coyle M., Deiros D.R., Dinh H., Forbes L., Fowler G., Francisco L., Fu Q., Gubbala S., Hale W., Han Y., Hemphill L., Highlander S.K., Hirani K., Hogues M., Jackson L., Jakkamsetti A., Javaid M., Jiang H., Korchina V., Kovar C., Lara F., Lee S., Mata R., Mathew T., Moen C., Morales K., Munidasa M., Nazareth L., Ngo …
106	Prokka_00924	A0A0R1Y689	59.1	59	76	100	2 16 18 19 20 24 56 64 65 77 78 79 98 99 129 133 134 135 136 138 171 172 221 224 270	C	R	L	D	L	F	L	Y	F	G	L	N	P	F	F	M	Q	L	S	L	N	N	S	R	E		Lactobacillus hamsteri DSM 5661 = JCM 6256	Sun Z., Harris H.M., McCann A., Guo C., Argimon S., Zhang W., Yang X., Jeffery I.B., Cooney J.C., Kagawa T.F., Liu W., Song Y., Salvetti E., Wrobel A., Rasinkangas P., Parkhill J., Rea M.C., O'Sullivan O., Ritari J., Douillard F.P., Paul Ross R., Yang R., Briner A.E., Felis G.E., de Vos W.M., Barrangou R., Klaenhammer T.R., Caufield P.W., Cui Y., Zhang H., O'Toole P.W. (2015). Expanding the biote…
107	Prokka_00924	A0A6A7K046	59.1	59	68	100	2 16 18 19 20 24 56 64 65 77 78 79 98 99 129 133 134 135 136 138 171 172 221 224 270	C	R	L	D	L	F	L	Y	F	D	L	N	S	F	F	M	H	V	S	L	N	N	A	R	E		Lactobacillus helveticus	Cho G.-S., Fagbemigun O., Brinks E., Franz C.M.A.P. (2019). Draft genome sequences of Lactobacillus strains.
108	Prokka_00924	A0A508YME0	59.1	58.8	76	100	2 16 18 19 20 24 56 64 65 77 78 79 98 99 129 133 134 135 136 138 172 173 222 225 271	C	R	L	D	L	Y	T	Y	F	G	L	N	P	F	F	L	P	L	S	L	N	N	S	R	E		Limosilactobacillus mucosae	Rodrigo-Torres L., Arahal R. D., Lucena T. (2019). (Unknown title).
109	Prokka_00924	A0A0D4CMX6, A0A0R1NYZ2, A0A099YB76	59.1	58.8	76	100	2 16 18 19 20 24 56 64 65 77 78 79 98 99 129 133 134 135 136 138 172 173 222 225 271	C	R	L	D	L	Y	T	Y	F	G	L	N	P	F	F	L	P	L	S	L	N	N	S	R	E		Limosilactobacillus mucosae LM1	Lee J.H., Valeriano V.D., Shin Y.R., Chae J.P., Kim G.B., Ham J.S., Chun J., Kang D.K. (2012). Genome sequence of Lactobacillus mucosae LM1, isolated from piglet feces. J. Bacteriol., 194:4766-4766. https://doi.org//10.1128/JB.01011-12
110	Prokka_00924	A0A4S2BS46	58.8	58.7	76	100	2 16 18 19 20 24 56 64 65 77 78 79 98 99 129 133 134 135 136 138 171 172 221 224 270	C	R	L	D	Y	Y	V	Y	C	G	L	N	S	Y	F	L	P	A	A	L	N	N	S	R	E		Lactobacillus intestinalis	Navarre W., Wong E., Huang K., Tropini C., Ng K., Yu B. (2019). Microbes associate with the intestines of laboratory mice.
111	Prokka_00924	A0A7X9N729	58.8	58.5	76	100	2 16 18 19 20 24 56 64 65 77 78 79 98 99 129 133 134 135 136 138 172 173 222 225 271	C	R	L	D	L	Y	T	Y	F	G	L	N	P	F	F	L	P	L	S	L	N	N	S	R	E		Lactobacillus sp. MRS-253-APC-2B	Hitch T.C.A., Wylensek D., Clavel T. (2020). (Unknown title).
112	Prokka_00924	A0AAJ1HQR7	58.8	58.5	76	100	2 16 18 19 20 24 56 64 65 77 78 79 98 99 129 133 134 135 136 138 172 173 222 225 271	C	R	L	D	L	Y	T	Y	F	G	L	N	P	F	F	L	P	L	S	L	N	N	S	R	E		Limosilactobacillus mucosae	Papp P., Libisch B., Nagy T., Olasz F. (2023). Genome analysis of 13 Lactobacillus isolated from gut of wild boar.
113	Prokka_00924	A0A0R1UBK2	57.8	57.8	72	100	2 16 18 19 20 24 56 64 65 77 78 79 98 99 129 133 134 135 136 138 171 172 221 224 270	C	R	L	D	L	F	L	Y	F	G	L	N	P	F	F	M	T	L	S	L	N	N	S	R	E		Lactobacillus kalixensis DSM 16043	Sun Z., Harris H.M., McCann A., Guo C., Argimon S., Zhang W., Yang X., Jeffery I.B., Cooney J.C., Kagawa T.F., Liu W., Song Y., Salvetti E., Wrobel A., Rasinkangas P., Parkhill J., Rea M.C., O'Sullivan O., Ritari J., Douillard F.P., Paul Ross R., Yang R., Briner A.E., Felis G.E., de Vos W.M., Barrangou R., Klaenhammer T.R., Caufield P.W., Cui Y., Zhang H., O'Toole P.W. (2015). Expanding the biote…
114	Prokka_00924	A0A2S7RS71	56.6	57.3	72	100	2 16 18 19 20 24 56 64 65 77 78 79 98 99 129 133 134 135 136 138 170 171 220 223 269	C	R	L	D	L	Y	A	Y	Y	G	L	N	P	F	F	L	P	L	S	L	N	N	S	R	E		Enterococcus mundtii	Tyson G. (2018). Whole-genome sequencing based characterization of antimicrobial resistance in Enterococcus. Pathog. Dis., 0:0-0.
115	Prokka_00924	D0R3R3	33.8	57.2	68	88	2 17 19 20 21 25 57 65 66 78 79 80 99 100 130 134 135 136 137 139 172 173 - - -	C	R	L	D	L	F	I	Y	F	G	L	N	P	F	F	L	P	L	S	L	N	N	-	-	-		Lactobacillus johnsonii (strain FI9785)	Wegmann U., Overweg K., Horn N., Goesmann A., Narbad A., Gasson M.J., Shearman C. (2009). Complete genome sequence of Lactobacillus johnsonii FI9785, a competitive exclusion agent against pathogens in poultry. J. Bacteriol., 191:7142-7143. https://doi.org//10.1128/JB.01182-09
116	Prokka_00924	A0A7D9N6K3	57.2	57.2	72	100	2 16 18 19 20 24 56 64 65 77 78 79 98 99 129 133 134 135 136 138 171 172 221 224 270	C	R	L	D	Y	Y	V	Y	C	G	L	N	S	F	F	L	P	V	T	L	N	N	S	R	E		Lactobacillus johnsonii N6.2	Leonard M.T., Valladares R.B., Ardissone A., Gonzalez C.F., Lorca G.L., Triplett E.W. (2014). Complete Genome Sequences of Lactobacillus johnsonii Strain N6.2 and Lactobacillus reuteri Strain TD1. Genome Announc., 2:e00397-e00314.
117	Prokka_00924	A0A1V2UKY1	55.4	57.1	72	100	2 16 18 19 20 24 56 64 65 77 78 79 98 99 129 133 134 135 136 138 170 171 220 223 269	C	R	L	D	L	Y	A	Y	Y	G	L	N	P	F	F	L	P	L	S	L	N	N	S	R	E		Enterococcus mundtii	Song W.-J., Kurnit D.M. (2016). (Unknown title). ; Sugiyama M., Noda M. (2019). antibiotic susceptibility of plant-derived lactic acid bacteria.
118	Prokka_00924	A0A848MU78	55.4	57.1	72	100	2 16 18 19 20 24 56 64 65 77 78 79 98 99 129 133 134 135 136 138 170 171 220 223 269	C	R	L	D	L	Y	A	Y	Y	G	L	N	P	F	F	L	P	L	S	L	N	N	S	R	E		Enterococcus mundtii	Abaymova A., Teymurazov M., Tazyna O., Chatushin Y., Svetoch E., Pereligyn V., Pohylenko V., Platonov M., Kartsev N., Skryabin Y., Sizova A., Solomentsev V., Kislichkina A., Bogun A. (2020). (Unknown title).
119	Prokka_00924	A0A2K8TEW1	55.4	57.1	72	100	2 16 18 19 20 24 56 64 65 77 78 79 98 99 129 133 134 135 136 138 170 171 220 223 269	C	R	L	D	L	Y	A	Y	Y	G	L	N	P	F	F	L	P	L	S	L	N	N	S	R	E		Enterococcus mundtii	Wambui J., Stevens M., Njage P., Stephan R., Tasara T. (2018). Draft genome sequences of four Enterococcus mundtii strains isolated from beef slaughterhouses in Kenya.
120	Prokka_00924	A0A242L160	56.3	57	72	100	2 16 18 19 20 24 56 64 65 77 78 79 98 99 129 133 134 135 136 138 170 171 220 223 269	C	R	L	D	L	Y	A	Y	Y	G	L	N	P	F	F	L	P	L	S	L	N	N	S	R	E		Enterococcus mundtii	Earl A., Manson A., Schwartman J., Gilmore M., Abouelleil A., Cao P., Chapman S., Cusick C., Shea T., Young S., Neafsey D., Nusbaum C., Birren B. (2017). The Genome Sequence of Enterococcus mundtii 6B1_DIV0119.
121	Prokka_00924	A0A556UCQ2	57.2	57	64	100	2 16 18 19 20 24 56 64 65 77 78 79 98 99 129 133 134 135 136 138 171 172 221 224 271	C	R	F	D	Y	Y	D	Y	F	G	L	A	S	F	F	M	P	T	S	L	N	N	S	R	E		Lactobacillus sp. LL6	Milovic A., Bassam K., Barbour A.G. (2019). Gastrointestinal microbiota of Peromyscus leucopus, the white-footed mouse.
122	Prokka_00924	A0A9X4X934	56.9	56.9	72	100	2 16 18 19 20 24 56 64 65 77 78 79 98 99 129 133 134 135 136 138 171 172 221 224 270	C	R	L	D	Y	Y	V	Y	C	G	L	N	S	F	F	L	P	V	T	L	N	N	S	R	E		Lactobacillus johnsonii	Milovic A., Bassam K., Barbour A.G. (2019). Gastrointestinal microbiota of Peromyscus leucopus.
123	Prokka_00924	A0A9W3SKQ1	56.9	56.9	72	100	2 16 18 19 20 24 56 64 65 77 78 79 98 99 129 133 134 135 136 138 171 172 221 224 270	C	R	L	D	Y	Y	V	Y	C	G	L	N	S	F	F	L	P	V	T	L	N	N	S	R	E		Lactobacillus johnsonii	Wang H. (2016). Genome sequencing project for further understanding the molecular mechanisms of preventing non-alcoholic fatty liver disease.
124	Prokka_00924	A0A9W5WX18	56.9	56.9	72	100	2 16 18 19 20 24 56 64 65 77 78 79 98 99 129 133 134 135 136 138 171 172 221 224 270	C	R	L	D	Y	Y	V	Y	C	G	L	N	S	F	F	L	P	V	T	L	N	N	S	R	E		Lactobacillus johnsonii	Zhang W., Ji H., Wang J., Zhang D., Liu H., Wang S., Wang Y. (2018). Complete genome sequencing of Lactobacillus johnsonii ZLJ010.
125	Prokka_00924	A0A9X7T4B5	56.6	56.6	72	100	2 16 18 19 20 24 56 64 65 77 78 79 98 99 129 133 134 135 136 138 171 172 221 224 270	C	R	L	D	Y	Y	V	Y	C	G	L	N	S	F	F	L	P	V	T	L	N	N	S	R	E		Lactobacillus johnsonii	Conlan S., Thomas P.J., Mullikin J., Singer J., Weaver C., Segre J.A. (2019). Whole genome sequencing of Lactobacillus johnsonii strain G2A.
126	Prokka_00924	A0AAQ2CBF6	56.6	56.6	72	100	2 16 18 19 20 24 56 64 65 77 78 79 98 99 129 133 134 135 136 138 171 172 221 224 270	C	R	L	D	Y	Y	V	Y	C	G	L	N	S	F	F	L	P	V	T	L	N	N	S	R	E		Lactobacillus johnsonii pf01	Lee,J.H., Chae,J.P., Lee,J.Y., Lim,J.S., Kim,G.B., Ham,J.S., Chun,J., Kang,D.K. Genome sequence of Lactobacillus johnsonii PF01, isolated from piglet feces. J. Bacteriol. 193 (18), 5030-5031 (2011). DOI: 10.1128/JB.05640-11; Lee,J.H., Chae,J.P., Lee,J.Y., Lim,J.-S., Chun,J., Kim,G.-B., Ham,J.-S., Kang,D.-K. Direct Submission. Submitted (10-JUN-2011) CHUNLAB Inc, 318, Institute of Computer Technol…
127	Prokka_00924	Q74JG0	56.6	56.6	72	100	2 16 18 19 20 24 56 64 65 77 78 79 98 99 129 133 134 135 136 138 171 172 221 224 270	C	R	L	D	Y	Y	V	Y	C	G	L	N	S	F	F	L	P	V	T	L	N	N	S	R	E		Lactobacillus johnsonii (strain CNCM I-12250 / La1 / NCC 533)	Pridmore R.D., Berger B., Desiere F., Vilanova D., Barretto C., Pittet A.-C., Zwahlen M.-C., Rouvet M., Altermann E., Barrangou R., Mollet B., Mercenier A., Klaenhammer T., Arigoni F., Schell M.A. (2004). The genome sequence of the probiotic intestinal bacterium Lactobacillus johnsonii NCC 533. Proc. Natl. Acad. Sci. U.S.A., 101:2512-2517. https://doi.org//10.1073/pnas.0307327101
128	Prokka_00924	A0A249NJ41	56	56.6	64	100	2 16 18 19 20 24 56 64 65 77 78 79 98 99 129 133 134 135 136 138 171 172 221 224 270	C	R	L	D	Y	Y	A	Y	C	G	L	S	S	F	F	T	P	A	S	L	N	A	S	R	E		Lactobacillus gasseri	Dong,Z., Lee,B.H. Bile salt hydrolases: Structure and function, substrate preference, and inhibitor development. Protein Sci 27 (10), 1742-1754 (2018). DOI: 10.1002/pro.3484; Begley,M., Sleator,R.D., Gahan,C.G., Hill,C. Contribution of three bile-associated loci, bsh, pva, and btlB, to gastrointestinal persistence and bile tolerance of Listeria monocytogenes. Infect Immun 73 (2), 894-904 (2005). …
129	Prokka_00924	A0A9X6NYE1	56.6	56.6	72	100	2 16 18 19 20 24 56 64 65 77 78 79 98 99 129 133 134 135 136 138 171 172 221 224 270	C	R	L	D	Y	Y	V	Y	C	G	L	N	S	F	F	L	P	V	T	L	N	N	S	R	E		Lactobacillus johnsonii	Lin X.B., Stothard P., Tasseva G., Walter J. (2017). (Unknown title). ; Wang T., Knowles S., Cheng C. (2017). Tripartite evolution among Lactobacillus johnsonii, Lactobacillus taiwanensis, Lactobacillus reuteri and their rodent host.
130	Prokka_00924	I7KH79	56	56.5	64	100	2 16 18 19 20 24 56 64 65 77 78 79 98 99 129 133 134 135 136 138 171 172 221 224 270	C	R	L	D	Y	Y	A	Y	C	G	L	S	S	F	F	T	P	A	S	L	N	A	S	R	E		Lactobacillus hominis DSM 23910 = CRBIP 24.179	Cousin S., Ma L., Bizet C., Loux V., Bouchier C., Clermont D., Creno S. (2012). Draft Genome Sequence of Lactobacillus hominis Strain CRBIP 24.179T, isolated from human intestine.
131	Prokka_00924	A0A9X3XT23	55.7	56.3	60	100	2 16 18 19 20 24 56 64 65 77 78 79 98 99 129 133 134 135 136 138 170 171 220 223 269	C	R	F	D	Y	Y	A	Y	Y	G	L	N	P	F	Y	L	P	L	S	L	N	N	S	R	E		Enterococcus faecium	Hurtado R., Lima L., Sousa T., Jaiswal A.K., Tiwari S., Maturrano L., Brenig B., Azevedo V. (2022). Draft genome sequences of Clostridium perfringens strains isolated from Peru.
132	Prokka_00924	A0AAJ1Y1Y2	56.3	56.3	64	100	2 16 18 19 20 24 56 64 65 77 78 79 98 99 129 133 134 135 136 138 170 171 220 223 269	C	R	F	D	Y	Y	A	Y	Y	G	L	N	P	F	F	L	P	L	S	L	N	N	S	R	E		Enterococcus sp. FR192	Dos Anjos Borges L.G., Plumeier I., Klein F., Heidrich B., Pieper D. (2022). Genome of bacterial isolates from the human bile duct.
133	Prokka_00924	A0AAP6BS41	55.7	56.3	64	100	2 16 18 19 20 24 56 64 65 77 78 79 98 99 129 133 134 135 136 138 171 172 221 224 270	C	R	L	D	Y	Y	A	Y	C	G	L	S	S	F	F	T	P	A	S	L	N	A	S	R	E		Lactobacillus	Dong,Z., Lee,B.H. Bile salt hydrolases: Structure and function, substrate preference, and inhibitor development. Protein Sci 27 (10), 1742-1754 (2018). DOI: 10.1002/pro.3484; Begley,M., Sleator,R.D., Gahan,C.G., Hill,C. Contribution of three bile-associated loci, bsh, pva, and btlB, to gastrointestinal persistence and bile tolerance of Listeria monocytogenes. Infect Immun 73 (2), 894-904 (2005). …
134	Prokka_00924	A0AAN4GB71, H7C725, A0AAN4GRH7, A0A828QT36, A0AAJ2D1I7, A0AAN4GEM4, A0A125W9K2, Q8KUA7	56.3	56.3	64	100	2 16 18 19 20 24 56 64 65 77 78 79 98 99 129 133 134 135 136 138 170 171 220 223 269	C	R	F	D	Y	Y	A	Y	Y	G	L	N	P	F	F	L	P	L	S	L	N	N	S	R	E		Enterococcus faecalis T8	Feldgarden,M., Young,S.K., Zeng,Q., Koehrsen,M., Alvarado,L., Berlin,A., Borenstein,D., Chen,Z., Engels,R., Freedman,E., Gellesch,M., Goldberg,J., Griggs,A., Gujja,S., Heiman,D., Hepburn,T., Howarth,C., Jen,D., Larson,L., Lewis,B., Mehta,T., Park,D., Pearson,M., Roberts,A., Saif,S., Shea,T., Shenoy,N., Sisk,P., Stolte,C., Sykes,S., Walk,T., White,J., Yandava,C., Gilmore,M., Manson,J., Palmer,K., …
135	Prokka_00924	A0AA87AAD5	55.7	56.3	64	100	2 16 18 19 20 24 56 64 65 77 78 79 98 99 129 133 134 135 136 138 171 172 221 224 270	C	R	L	D	Y	Y	A	Y	C	G	L	S	S	F	F	T	P	A	S	L	N	A	S	R	E		Lactobacillus paragasseri JV-V03	Muzny D., Qin X., Buhay C., Dugan-Rocha S., Ding Y., Chen G., Hawes A., Holder M., Jhangiani S., Johnson A., Khan Z., Li Z., Liu W., Liu X., Perez L., Shen H., Wang Q., Watt J., Xi L., Xin Y., Zhou J., Deng J., Jiang H., Liu Y., Qu J., Song X.-Z., Zhang L., Villasana D., Johnson A., Liu J., Liyanage D., Lorensuhewa L., Robinson T., Song A., Song B.-B., Dinh H., Thornton R., Coyle M., Francisco L.…
136	Prokka_00924	A0A1V0FWZ3, A0A833FHE1	55.7	56.3	64	100	2 16 18 19 20 24 56 64 65 77 78 79 98 99 129 133 134 135 136 138 171 172 221 224 270	C	R	L	D	Y	Y	A	Y	C	G	L	S	S	F	F	T	P	A	S	L	N	A	S	R	E		Lactobacillus gasseri (strain ATCC 33323 / DSM 20243 / BCRC 14619 / CIP 102991 / JCM 1131 / KCTC 3163 / NCIMB 11718 / NCTC 13722 / AM63)	Makarova K., Slesarev A., Wolf Y., Sorokin A., Mirkin B., Koonin E., Pavlov A., Pavlova N., Karamychev V., Polouchine N., Shakhova V., Grigoriev I., Lou Y., Rohksar D., Lucas S., Huang K., Goodstein D.M., Hawkins T., Plengvidhya V., Welker D., Hughes J., Goh Y., Benson A., Baldwin K., Lee J.H., Diaz-Muniz I., Dosti B., Smeianov V., Wechter W., Barabote R., Lorca G., Altermann E., Barrangou R., Ga…
137	Prokka_00924	A0A0R1U3N2	56.6	56.2	80	100	2 17 19 20 21 25 57 65 66 78 79 80 99 100 130 134 135 136 137 139 173 174 223 226 272	C	R	L	D	L	Y	I	Y	F	G	L	N	P	F	F	L	P	L	S	L	N	N	S	R	E		Limosilactobacillus ingluviei DSM 15946	Sun Z., Harris H.M., McCann A., Guo C., Argimon S., Zhang W., Yang X., Jeffery I.B., Cooney J.C., Kagawa T.F., Liu W., Song Y., Salvetti E., Wrobel A., Rasinkangas P., Parkhill J., Rea M.C., O'Sullivan O., Ritari J., Douillard F.P., Paul Ross R., Yang R., Briner A.E., Felis G.E., de Vos W.M., Barrangou R., Klaenhammer T.R., Caufield P.W., Cui Y., Zhang H., O'Toole P.W. (2015). Expanding the biote…
138	Prokka_00924	A0A6A7K2P7	52	56.1	72	100	2 16 18 19 20 24 56 64 65 77 78 79 98 99 129 133 134 135 136 138 171 172 221 224 270	C	R	L	D	Y	Y	V	Y	C	G	L	N	S	F	F	L	P	A	S	L	N	F	S	R	E		Lactobacillus helveticus	Cho G.-S., Fagbemigun O., Brinks E., Franz C.M.A.P. (2019). Draft genome sequences of Lactobacillus strains.
139	Prokka_00924	A0AAE4KW11	56	56	64	100	2 16 18 19 20 24 56 64 65 77 78 79 98 99 129 133 134 135 136 138 170 171 220 223 269	C	R	F	D	Y	Y	A	Y	Y	G	L	N	P	F	F	L	P	L	S	L	N	N	S	R	E		Enterococcus gallinarum	Patry R.T., Nothaft H., Bridger R., Shajahan A., Huynh S., Sanchez S., Azadi P., Cooper K., Miller W.G., Parker C.T., Wells L., Szymanski C.M. (2020). Characterization of ganglioside-mimicking enterococci. ; Shen W., Cai J. (2023). (Unknown title).
140	Prokka_00924	A0AAQ2K5I3	55.4	56	64	100	2 16 18 19 20 24 56 64 65 77 78 79 98 99 129 133 134 135 136 138 171 172 221 224 270	C	R	L	D	Y	Y	A	Y	C	G	L	S	S	F	F	T	P	A	S	L	N	A	S	R	E		Lactobacillus	Dong,Z., Lee,B.H. Bile salt hydrolases: Structure and function, substrate preference, and inhibitor development. Protein Sci 27 (10), 1742-1754 (2018). DOI: 10.1002/pro.3484; Begley,M., Sleator,R.D., Gahan,C.G., Hill,C. Contribution of three bile-associated loci, bsh, pva, and btlB, to gastrointestinal persistence and bile tolerance of Listeria monocytogenes. Infect Immun 73 (2), 894-904 (2005). …
141	Prokka_00924	A0A9X7U130	56	56	72	100	2 16 18 19 20 24 56 64 65 77 78 79 98 99 129 133 134 135 136 138 171 172 221 224 270	C	R	L	D	Y	Y	V	Y	C	G	L	N	S	F	F	L	P	V	T	L	N	N	S	R	E		Lactobacillus johnsonii	Hassan H.M. (2020). Complete and circular genome sequences of six lactobacillus isolates from horses.
142	Prokka_00924	A0AA87FHW8, A0A6I4XD09	56	56	64	100	2 16 18 19 20 24 56 64 65 77 78 79 98 99 129 133 134 135 136 138 170 171 220 223 269	C	R	F	D	Y	Y	A	Y	Y	G	L	N	P	F	F	L	P	L	S	L	N	N	S	R	E		Enterococcus saccharolyticus 30_1	Earl A., Ward D., Feldgarden M., Gevers D., Daigneault M., Strauss J., Allen-Vercoe E., Young S.K., Zeng Q., Gargeya S., Fitzgerald M., Haas B., Abouelleil A., Alvarado L., Arachchi H.M., Berlin A., Brown A., Chapman S.B., Chen Z., Dunbar C., Freedman E., Gearin G., Gellesch M., Goldberg J., Griggs A., Gujja S., Heiman D., Howarth C., Larson L., Lui A., MacDonald P.J.P., Montmayeur A., Murphy C.,…
143	Prokka_00924	A0A376H0L7	56	56	64	100	2 16 18 19 20 24 56 64 65 77 78 79 98 99 129 133 134 135 136 138 170 171 220 223 269	C	R	F	D	Y	Y	A	Y	Y	G	L	N	P	F	F	L	P	L	S	L	N	N	S	R	E		Enterococcus gallinarum	Doyle S. (2018). (Unknown title).
144	Prokka_00924	D1YJ92	55.4	56	64	100	2 16 18 19 20 24 56 64 65 77 78 79 98 99 129 133 134 135 136 138 171 172 221 224 270	C	R	L	D	Y	Y	A	Y	C	G	L	S	S	F	F	T	P	A	S	L	N	A	S	R	E		Lactobacillus gasseri 224-1	Durkin A.S., Madupu R., Torralba M., Methe B., Sutton G., Strausberg R.L., Nelson K.E. (2009). Genome Sequence of Lactobacillus gasseri 224-1.
145	Prokka_00924	A0A0R2I0I1	56	56	76	100	2 16 18 19 20 24 56 64 65 77 78 79 98 99 129 133 134 135 136 138 170 171 220 223 269	C	R	L	D	L	Y	A	Y	F	G	L	N	P	F	F	L	P	L	S	L	N	N	S	R	E		Limosilactobacillus secaliphilus	Sun Z., Harris H.M., McCann A., Guo C., Argimon S., Zhang W., Yang X., Jeffery I.B., Cooney J.C., Kagawa T.F., Liu W., Song Y., Salvetti E., Wrobel A., Rasinkangas P., Parkhill J., Rea M.C., O'Sullivan O., Ritari J., Douillard F.P., Paul Ross R., Yang R., Briner A.E., Felis G.E., de Vos W.M., Barrangou R., Klaenhammer T.R., Caufield P.W., Cui Y., Zhang H., O'Toole P.W. (2015). Expanding the biote…
146	Prokka_00924	A0A5F0V9B1	56	56	64	100	2 16 18 19 20 24 56 64 65 77 78 79 98 99 129 133 134 135 136 138 170 171 220 223 269	C	R	F	D	Y	Y	A	Y	Y	G	L	N	P	F	F	L	P	L	S	L	N	N	S	R	E		Enterococcus	Dong,Z., Lee,B.H. Bile salt hydrolases: Structure and function, substrate preference, and inhibitor development. Protein Sci 27 (10), 1742-1754 (2018). DOI: 10.1002/pro.3484; Begley,M., Sleator,R.D., Gahan,C.G., Hill,C. Contribution of three bile-associated loci, bsh, pva, and btlB, to gastrointestinal persistence and bile tolerance of Listeria monocytogenes. Infect Immun 73 (2), 894-904 (2005). …
147	Prokka_00924	A0AAE6KEL5	56	56	64	100	2 16 18 19 20 24 56 64 65 77 78 79 98 99 129 133 134 135 136 138 170 171 220 223 269	C	R	F	D	Y	Y	A	Y	Y	G	L	N	P	F	F	L	P	L	S	L	N	N	S	R	E		Enterococcus sp. M190262	Huang W., Wang G., Yin C., Chen D., Dhand A., Chanza M., Dimitrova N., Fallon J.T. (2019). Optimizing a Whole-Genome Sequencing Data Processing Pipeline for Precision Surveillance of Healthcare-Associated Infections.
148	Prokka_00924	A0A9D1VIG8	55.4	55.9	76	100	2 16 18 19 20 24 56 64 65 77 78 79 98 99 129 133 134 135 136 138 170 171 220 223 269	C	R	L	D	L	Y	T	Y	F	G	L	N	P	F	F	L	P	L	S	L	N	N	S	R	E		Candidatus Limosilactobacillus merdigallinarum	Gilroy R., Ravi A., Getino M., Pursley I., Horton D.L., Alikhan N.F., Baker D., Gharbi K., Hall N., Watson M., Adriaenssens E.M., Foster-Nyarko E., Jarju S., Secka A., Antonio M., Oren A., Chaudhuri R.R., La Ragione R., Hildebrand F., Pallen M.J. (2021). Extensive microbial diversity within the chicken gut microbiome revealed by metagenomics and culture. PeerJ, 9:0-0. ; Gilroy R. (2021). (Unknown…
149	Prokka_00924	A0AAQ0G7J7, A0AAP6C413	55.1	55.7	64	100	2 16 18 19 20 24 56 64 65 77 78 79 98 99 129 133 134 135 136 138 171 172 221 224 270	C	R	L	D	Y	Y	A	Y	C	G	L	S	S	F	F	T	P	A	S	L	N	A	S	R	E		Lactobacillus	Dong,Z., Lee,B.H. Bile salt hydrolases: Structure and function, substrate preference, and inhibitor development. Protein Sci 27 (10), 1742-1754 (2018). DOI: 10.1002/pro.3484; Begley,M., Sleator,R.D., Gahan,C.G., Hill,C. Contribution of three bile-associated loci, bsh, pva, and btlB, to gastrointestinal persistence and bile tolerance of Listeria monocytogenes. Infect Immun 73 (2), 894-904 (2005). …
150	Prokka_00924	A0A1V3Y3F8	55.1	55.7	64	100	2 16 18 19 20 24 56 64 65 77 78 79 98 99 129 133 134 135 136 138 171 172 221 224 270	C	R	L	D	Y	Y	A	Y	C	G	L	S	S	F	F	T	P	A	S	L	N	A	S	R	E		Lactobacillus	Dong,Z., Lee,B.H. Bile salt hydrolases: Structure and function, substrate preference, and inhibitor development. Protein Sci 27 (10), 1742-1754 (2018). DOI: 10.1002/pro.3484; Begley,M., Sleator,R.D., Gahan,C.G., Hill,C. Contribution of three bile-associated loci, bsh, pva, and btlB, to gastrointestinal persistence and bile tolerance of Listeria monocytogenes. Infect Immun 73 (2), 894-904 (2005). …
151	Prokka_00924	A0AA87IKP9	55.4	55.7	76	100	2 16 18 19 20 24 56 64 65 77 78 79 98 99 129 133 134 135 136 138 170 171 221 224 270	C	R	L	D	L	Y	A	Y	F	G	L	N	P	F	F	L	P	L	A	L	N	N	S	R	K		Planococcus antarcticus DSM 14505	Margolles A., Gueimonde M., Sanchez B. (2012). Genome Sequence of the Antarctic Psychrophile Bacterium Planococcus antarcticus DSM 14505. J. Bacteriol., 194:4465-4465. https://doi.org//10.1128/JB.00888-12
152	Prokka_00924	B9V405	55.1	55.7	64	100	2 16 18 19 20 24 56 64 65 77 78 79 98 99 129 133 134 135 136 138 171 172 221 224 270	C	R	L	D	Y	Y	A	Y	C	G	L	S	S	F	F	T	P	A	S	L	N	A	S	R	E		Lactobacillus gasseri	Jiang J., Hang X., Zhang M., Liu X., Li D., Yang H. (2010). Diversity of bile salt hydrolase activities in different lactobacilli toward human bile salts. Ann. Microbiol., 60:81-88.
153	Prokka_00924	A0A6B2G3X1, A0A8A4UZD4	55.1	55.7	64	100	2 16 18 19 20 24 56 64 65 77 78 79 98 99 129 133 134 135 136 138 171 172 221 224 270	C	R	L	D	Y	Y	A	Y	C	G	L	S	S	F	F	T	P	A	S	L	N	A	S	R	E		Lactobacillus paragasseri	Das B., Mehta O., Ghosh T.S., Kothidar A., Gowtham M.R., Mitra R., Kshetrapal P., Wadhwa N., Thiruvengadam R., Nair G.B., Bhatnagar S., Das B. (2020). Vaginal microbiome of pregnant Indian women: Insights into the genome of dominants Lactobacillus species.
154	Prokka_00924	A0A9X4B558, Q5DWB7	55.7	55.6	64	100	2 16 18 19 20 24 56 64 65 77 78 79 98 99 129 133 134 135 136 138 170 171 220 223 269	C	R	F	D	Y	Y	T	Y	Y	G	L	N	P	F	F	L	P	L	S	L	N	N	S	R	E		Clostridium tertium	Hurtado R., Lima L., Sousa T., Jaiswal A.K., Tiwari S., Maturrano L., Brenig B., Azevedo V. (2022). Draft genome sequence of Clostridium tertium strain CP3 isolated from Peru.
155	Prokka_00924	A0A7X9RL84	55.7	55.6	64	100	2 16 18 19 20 24 56 64 65 77 78 79 98 99 129 133 134 135 136 138 170 171 220 223 269	C	R	F	D	Y	Y	A	Y	Y	G	L	N	P	F	F	L	P	L	S	L	N	N	S	R	E		Enterococcus cecorum	Hitch T.C.A., Wylensek D., Clavel T. (2020). (Unknown title).
156	Prokka_00924	Q9AHJ7, A0AAP2G6W1	54.8	55.4	64	100	2 16 18 19 20 24 56 64 65 77 78 79 98 99 129 133 134 135 136 138 171 172 221 224 270	C	R	L	D	Y	Y	A	Y	C	G	L	S	S	F	F	T	P	A	S	L	N	A	S	R	E		Lactobacillus gasseri	Russell W.M., Klaenhammer T.R. (2001). Identification and cloning of gusA, encoding a new beta-glucuronidase from Lactobacillus gasseri ADH. Appl. Environ. Microbiol., 67:1253-1261. https://doi.org//10.1128/AEM.67.3.1253-1261.2001
157	Prokka_00924	A0AA46TVE3	55.4	55.3	64	100	2 16 18 19 20 24 56 64 65 77 78 79 98 99 129 133 134 135 136 138 170 171 220 223 269	C	R	F	D	Y	Y	A	Y	Y	G	L	N	P	F	F	L	P	L	S	L	N	N	S	R	E		Lactococcus garvieae	Luecke A.R., Brown A.M.V., Wakeman C.A. (2022). Genome assembly of Lactococcus garvieae isolates from cricket gut.
158	Prokka_00924	A0A8F5CRF1	55.4	55.3	64	100	2 16 18 19 20 24 56 64 65 77 78 79 98 99 129 133 134 135 136 138 170 171 220 223 269	C	R	F	D	Y	Y	A	Y	Y	G	L	N	P	F	F	L	P	L	S	L	N	N	S	R	E		Enterococcus faecium	Hurtado R., Lima L., Sousa T., Jaiswal A.K., Tiwari S., Maturrano L., Brenig B., Azevedo V. (2022). Draft genome sequences of Clostridium perfringens strains isolated from Peru.
159	Prokka_00924	A0A2X3IHM8	55.4	55.3	64	100	2 16 18 19 20 24 56 64 65 77 78 79 98 99 129 133 134 135 136 138 170 171 220 223 269	C	R	F	D	Y	Y	T	Y	Y	G	L	N	P	F	F	L	P	L	S	L	N	N	S	R	E		Clostridium perfringens	Doyle S. (2018). (Unknown title).
160	Prokka_00924	A0A133CQ73, A0A9P2W7I0, A0A1E9VTB1	55.4	55.3	64	100	2 16 18 19 20 24 56 64 65 77 78 79 98 99 129 133 134 135 136 138 170 171 220 223 269	C	R	F	D	Y	Y	A	Y	Y	G	L	N	P	F	F	L	P	L	S	L	N	N	S	R	E		Enterococcus faecium	Marchi A.P., Martins R.C., Marie S.K., Levin A.S., Costa S.F. (2017). Clonality and virulence of isolates of VRE in Hematopoietic Stem Cell Transplanted (HSCT) patients. ; Gostev V., Goncharov A., Kolodzhieva V., Suvorov A., Sidorenko S., Zueva L. (2018). Vancomycin-resistant Enterococcus faecium strain from Chelyabinsk, Russia. ; Chilambi G.S., Nordstrom H.R., Evans D.R., Ferrolino J., Hayden R.…
161	Prokka_00924	A0A6A8NF43	55.4	55.3	64	100	2 16 18 19 20 24 56 64 65 77 78 79 98 99 129 133 134 135 136 138 170 171 220 223 269	C	R	F	D	Y	Y	A	Y	Y	G	L	N	P	F	F	L	P	L	S	L	N	N	S	R	E		Enterococcus faecium	Tedim A.P., Freitas A.R., Novais C., Duarte B., Elghaieb H., Abbassi M.S., Peixe L. (2019). Identification of the same linezolid-resistant Tn6246::fexB-poxtA-carrying Enterococcus faecium strain colonizing a hospitalized patient and bovines in different continents.
162	Prokka_00924	A0A2S7MA35	55.4	55.3	64	100	2 16 18 19 20 24 56 64 65 77 78 79 98 99 129 133 134 135 136 138 170 171 220 223 269	C	R	F	D	Y	Y	A	Y	Y	G	L	N	P	F	F	L	P	L	S	L	N	N	S	R	E		Enterococcus faecium	Shridhar P.B., Amachawadi R.G., Tokach M., Patel I., Gangiredla J., Mammel M., Nagaraja T.G. (2022). Whole genome sequence analyses-based assessment of virulence potential and antimicrobial susceptibilities and resistance of Enterococcus faecium strains isolated from commercial swine and cattle probiotic products. J. Anim. Sci., 100:skac030-skac030. https://doi.org//10.1093/jas/skac030
163	Prokka_00924	A0A7X1A1P2	54.2	55.1	64	100	2 16 18 19 20 24 56 64 65 77 78 79 98 99 129 133 134 135 136 138 170 171 220 223 269	C	R	F	D	Y	Y	A	Y	Y	G	L	N	P	F	F	L	P	L	S	L	N	N	S	R	E		Listeria swaminathanii	Liao J., Wiedmann M. (2020). Soil Listeria distribution.
164	Prokka_00924	A0A3F3NRP2	55.1	55	64	100	2 16 18 19 20 24 56 64 65 77 78 79 98 99 129 133 134 135 136 138 170 171 220 223 269	C	R	F	D	Y	Y	A	Y	Y	G	L	N	P	F	F	L	P	L	S	L	N	N	S	R	E		Enterococcus faecium	Earl A.M., Van Tyne D., Lebreton F., Saavedra J.T., Gilmore M.S., Manson Mcguire A., Clock S., Crupain M., Rangan U., Young S., Abouelleil A., Cao P., Chapman S.B., Griggs A., Priest M., Shea T., Wortman J., Nusbaum C., Birren B. (2015). The Genome Sequence of Enterococcus faecium 131EA1.
165	Prokka_00924	A0A414R4W0	55.1	55	72	100	2 16 18 19 20 24 56 64 65 77 78 79 98 99 129 133 134 135 136 138 170 171 220 223 269	C	R	L	D	Y	Y	Y	Y	Y	G	L	N	Q	F	F	L	P	S	A	L	N	N	S	R	E		Eubacterium ventriosum	Zou Y., Xue W., Luo G. (2018). A genome reference for cultivated species of the human gut microbiota.
166	Prokka_00924	A5Z8Q9	55.1	55	72	100	2 16 18 19 20 24 56 64 65 77 78 79 98 99 129 133 134 135 136 138 170 171 220 223 269	C	R	L	D	Y	Y	Y	Y	Y	G	L	N	Q	F	F	L	P	S	A	L	N	N	S	R	E		Eubacterium ventriosum ATCC 27560	Fulton L., Clifton S., Fulton B., Xu J., Minx P., Pepin K.H., Johnson M., Thiruvilangam P., Bhonagiri V., Nash W.E., Mardis E.R., Wilson R.K. (2007). (Unknown title). ; Sudarsanam P., Ley R., Guruge J., Turnbaugh P.J., Mahowald M., Liep D., Gordon J. (2007). Draft genome sequence of Eubacterium ventriosum (ATCC 27560).
167	Prokka_00924	D0R4A5	46.5	54.9	56	76	- - - - - - 6 14 15 27 28 29 48 49 79 83 84 85 86 88 121 122 171 174 220	-	-	-	-	-	-	V	Y	C	G	L	D	S	F	F	L	P	A	A	L	N	D	S	R	E		Lactobacillus johnsonii (strain FI9785)	Wegmann U., Overweg K., Horn N., Goesmann A., Narbad A., Gasson M.J., Shearman C. (2009). Complete genome sequence of Lactobacillus johnsonii FI9785, a competitive exclusion agent against pathogens in poultry. J. Bacteriol., 191:7142-7143. https://doi.org//10.1128/JB.01182-09
168	Prokka_00924	A0A413RVT9	54.8	54.7	72	100	2 16 18 19 20 24 56 64 65 77 78 79 98 99 129 133 134 135 136 138 170 171 220 223 269	C	R	L	D	Y	Y	Y	Y	Y	G	L	N	Q	F	F	L	P	S	A	L	N	N	S	R	E		Eubacterium ventriosum	Zou Y., Xue W., Luo G. (2018). A genome reference for cultivated species of the human gut microbiota.
169	Prokka_00924	A0A413RDG7	54.8	54.7	72	100	2 16 18 19 20 24 56 64 65 77 78 79 98 99 129 133 134 135 136 138 170 171 220 223 269	C	R	L	D	Y	Y	Y	Y	Y	G	L	N	Q	F	F	L	P	S	A	L	N	N	S	R	E		Eubacterium ventriosum	Zou Y., Xue W., Luo G. (2018). A genome reference for cultivated species of the human gut microbiota.
170	Prokka_00924	A0A413T9R0	54.8	54.7	72	100	2 16 18 19 20 24 56 64 65 77 78 79 98 99 129 133 134 135 136 138 170 171 220 223 269	C	R	L	D	Y	Y	Y	Y	Y	G	L	N	Q	F	F	L	P	S	A	L	N	N	S	R	E		Eubacterium ventriosum	Zou Y., Xue W., Luo G. (2018). A genome reference for cultivated species of the human gut microbiota.
171	Prokka_00924	A0A415L8W4	54.8	54.7	72	100	2 16 18 19 20 24 56 64 65 77 78 79 98 99 129 133 134 135 136 138 170 171 220 223 269	C	R	L	D	Y	Y	Y	Y	Y	G	L	N	Q	F	F	L	P	S	A	L	N	N	S	R	E		Eubacterium ventriosum	Zou Y., Xue W., Luo G. (2018). A genome reference for cultivated species of the human gut microbiota.
172	Prokka_00924	A0A2X2YEH4	54.5	54.4	64	100	2 16 18 19 20 24 56 64 65 77 78 79 98 99 129 133 134 135 136 138 170 171 220 223 269	C	R	F	D	Y	Y	T	Y	Y	G	L	N	P	F	F	L	P	L	S	L	N	N	S	R	E		Clostridium perfringens	Doyle S. (2018). (Unknown title).
173	Prokka_00924	E3ZSC8	53.8	54.3	64	100	2 16 18 19 20 24 56 64 65 77 78 79 98 99 129 133 134 135 136 138 170 171 220 223 269	C	R	F	D	Y	Y	A	Y	Y	G	L	N	P	F	F	L	P	L	S	L	N	N	S	R	E		Listeria seeligeri FSL N1-067	den Bakker H.C., Cummings C.A., Ferreira V., Vatta P., Orsi R.H., Degoricija L., Barker M., Petrauskene O., Furtado M.R., Wiedmann M. (2010). Comparative genomics of the bacterial genus Listeria: Genome evolution is characterized by limited gene acquisition and limited gene loss. BMC Genomics, 11:688-688. https://doi.org//10.1186/1471-2164-11-688
174	Prokka_00924	A0A7X0ZD69	53.8	54.3	64	100	2 16 18 19 20 24 56 64 65 77 78 79 98 99 129 133 134 135 136 138 170 171 220 223 269	C	R	F	D	Y	Y	A	Y	Y	G	L	N	P	F	F	L	P	L	S	L	N	N	S	R	E		Listeria cossartiae subsp. cayugensis	Liao J., Wiedmann M. (2020). Soil Listeria distribution.
175	Prokka_00924	A0A5N0YTI1, A0A4U4EIK3	54.2	54.1	72	100	2 16 18 19 20 24 56 64 65 77 78 79 98 99 129 133 134 135 136 138 170 171 220 223 269	C	R	L	D	L	Y	T	Y	Y	G	L	N	P	F	F	L	P	L	S	L	N	N	S	R	E		Enterococcus durans	Stevens M.J.A., Stephan R., Morach M., Nuesch-Inderbinen M. (2019). Vancomyinc resistant enterococci isolated from farm animals in Switzerland.
176	Prokka_00924	A0A120DHQ5	51.7	53.8	60	96	- 12 14 15 16 20 52 60 61 73 74 75 94 95 125 129 130 131 132 134 167 168 217 220 266	-	R	L	D	Y	Y	D	Y	C	G	L	S	S	F	F	M	P	T	A	L	N	A	S	R	E		Lactobacillus crispatus	Abdelmaksoud A.A., Koparde V.N., Sheth N.U., Serrano M.G., Glascock A.L., Fettweis J.M., Strauss Iii J.F., Buck G.A., Jefferson K.K. (2016). Comparison of Lactobacillus crispatus isolates from Lactobacillus-dominated vaginal microbiomes with isolates from microbiomes containing bacterial vaginosis-associated bacteria. Microbiology (Mosc.), 0:0-0.
177	Prokka_00924	A0A367CF70	53.8	53.8	72	100	2 16 18 19 20 24 56 64 65 77 78 79 98 99 129 133 134 135 136 138 170 171 220 223 269	C	R	L	D	L	Y	T	Y	Y	G	L	N	P	F	F	L	P	L	S	L	N	N	S	R	E		Enterococcus durans	Earl A.M., Van Tyne D., Lebreton F., Saavedra J.T., Gilmore M.S., Manson Mcguire A., Clock S., Crupain M., Rangan U., Young S., Abouelleil A., Cao P., Chapman S.B., Griggs A., Priest M., Shea T., Wortman J., Nusbaum C., Birren B. (2015). The Genome Sequence of Enterococcus durans 4EA1.
178	Prokka_00924	A0A377KM70	53.8	53.8	72	100	2 16 18 19 20 24 56 64 65 77 78 79 98 99 129 133 134 135 136 138 170 171 220 223 269	C	R	L	D	L	Y	T	Y	Y	G	L	N	P	F	F	L	P	L	S	L	N	N	S	R	E		Enterococcus durans	Doyle S. (2018). (Unknown title).
179	Prokka_00924	A0AAP5NPC9	53.5	53.5	72	100	2 16 18 19 20 24 56 64 65 77 78 79 98 99 129 133 134 135 136 138 170 171 220 223 269	C	R	L	D	L	Y	T	Y	Y	G	L	N	P	F	F	L	P	L	S	L	N	N	S	R	E		Enterococcus durans	Dong,Z., Lee,B.H. Bile salt hydrolases: Structure and function, substrate preference, and inhibitor development. Protein Sci 27 (10), 1742-1754 (2018). DOI: 10.1002/pro.3484; Begley,M., Sleator,R.D., Gahan,C.G., Hill,C. Contribution of three bile-associated loci, bsh, pva, and btlB, to gastrointestinal persistence and bile tolerance of Listeria monocytogenes. Infect Immun 73 (2), 894-904 (2005). …
180	Prokka_00924	A0A6L5X934	52.9	52.5	76	100	2 16 18 19 20 24 56 64 65 77 78 79 98 99 129 133 134 135 136 138 170 171 221 224 270	C	R	L	D	L	Y	F	Y	Y	G	L	N	S	F	F	L	P	T	N	L	N	N	S	R	E		Porcincola intestinalis	Wylensek D., Hitch T.C.A., Clavel T. (2019). In-depth cultivation of the pig gut microbiome towards novel bacterial diversity and tailored functional studies.
181	Prokka_00924	I7LGS2	51.1	52	76	100	2 16 18 19 20 24 56 64 65 77 78 79 99 100 130 134 135 136 137 139 172 173 222 225 271	C	R	L	D	L	Y	L	Y	F	G	L	N	P	F	F	M	P	L	A	L	N	N	S	R	E		Lactobacillus gigeriorum DSM 23908 = CRBIP 24.85	Cousin S., Ma L., Creno S., Clermont D., Loux V., Bizet C., Bouchier C. (2012). Draft genome sequence of Lactobacillus gigeriorum CRBIP 24.85T, isolated from chicken crop.
182	Prokka_00924	A0A6N3GZF3, A0A0D8IVP2	51.4	51.2	72	100	2 16 18 19 20 24 56 64 65 77 78 79 99 100 130 134 135 136 137 139 171 172 221 224 270	C	R	L	D	Y	Y	C	Y	Y	G	L	N	V	F	F	M	P	A	A	L	N	N	S	R	E		uncultured Clostridium sp	Feng L. (2019). (Unknown title).
183	Prokka_00924	A0A6L6LWG9	51.4	51.2	72	100	2 16 18 19 20 24 56 64 65 77 78 79 99 100 130 134 135 136 137 139 171 172 221 224 270	C	R	L	D	Y	Y	C	Y	Y	G	L	N	V	F	F	M	P	A	A	L	N	N	S	R	E		Ruthenibacterium lactatiformans	Poyet M., Groussin M., Gibbons S.M., Avila-Pacheco J., Jiang X., Kearney S.M., Perrotta A.R., Berdy B., Zhao S., Lieberman T.D., Swanson P.K., Smith M., Roesemann S., Alexander J.E., Rich S.A., Livny J., Vlamakis H., Clish C., Bullock K., Deik A., Scott J., Pierce K.A., Xavier R.J., Alm E.J. (2019). A library of human gut bacterial isolates paired with longitudinal multiomics data enables mechani…
184	Prokka_00924	A0A6I3QZA2	51.4	51.2	72	100	2 16 18 19 20 24 56 64 65 77 78 79 99 100 130 134 135 136 137 139 171 172 221 224 270	C	R	L	D	Y	Y	C	Y	Y	G	L	N	V	F	F	M	P	A	A	L	N	N	S	R	E		Ruthenibacterium lactatiformans	Poyet M., Groussin M., Gibbons S.M., Avila-Pacheco J., Jiang X., Kearney S.M., Perrotta A.R., Berdy B., Zhao S., Lieberman T.D., Swanson P.K., Smith M., Roesemann S., Alexander J.E., Rich S.A., Livny J., Vlamakis H., Clish C., Bullock K., Deik A., Scott J., Pierce K.A., Xavier R.J., Alm E.J. (2019). A library of human gut bacterial isolates paired with longitudinal multiomics data enables mechani…
185	Prokka_00924	A0A845QFI0	51.1	51	68	100	2 16 18 19 20 24 56 64 65 77 78 79 99 100 130 134 135 136 137 139 171 172 221 224 270	C	R	L	D	Y	Y	Y	Y	Y	G	L	N	Q	F	Y	L	P	P	A	L	N	N	S	R	E		Anaerotruncus colihominis	Liu C. (2018). Murine metabolic-syndrome-specific gut microbial biobank.
186	Prokka_00924	A0A391P959	51.1	50.9	64	100	2 16 18 19 20 24 56 64 65 77 78 79 99 100 130 134 135 136 137 139 171 172 221 224 270	C	R	L	D	Y	Y	Y	Y	Y	G	L	N	Q	Y	Y	L	P	C	A	L	N	N	S	R	E		Mediterraneibacter butyricigenes	Kim J.S., Han K.I., Suh M.K., Lee K.C., Eom M.K., Lee J.H., Park S.H., Kang S.W., Park J.E., Oh B.S., Yu S.Y., Choi S.H., Lee D.H., Yoon H., Kim B., Yang S.J., Lee J.S. (2018). Draft Genome Sequence of Mediterraneibacter sp. KCTC 15684.
187	Prokka_00924	A0A8T3V1H2	50.5	50.7	64	100	2 16 18 19 20 24 56 64 65 77 78 79 98 99 129 133 134 135 136 138 171 172 221 224 271	C	R	F	D	Y	Y	A	Y	Y	G	L	N	P	F	F	L	P	L	S	L	N	N	S	R	E		Methanobrevibacter sp	Peng X. (2019). Evolution of Biomass-Degrading Anaerobic Consortia Revealed by Metagenomics.
188	Prokka_00924	A0A125RC89	50.2	50.4	64	100	2 16 18 19 20 24 56 64 65 77 78 79 98 99 129 133 134 135 136 138 171 172 221 224 271	C	R	F	D	Y	Y	A	Y	Y	G	L	N	P	F	F	L	P	L	S	L	N	N	S	R	E		Methanobrevibacter sp. YE315	Ouwerkerk D., Gilbert R.A., Klieve A.V., Martinez E. (2015). Genome sequence of Methanobrevibacter sp. YE315.
189	Prokka_00924	A0A7X2T9I5	50.5	50.3	76	100	2 16 18 19 20 24 56 64 65 77 78 79 99 100 130 134 135 136 137 139 171 172 221 224 270	C	R	L	D	L	F	T	Y	Y	G	L	N	S	F	F	L	P	T	S	L	N	N	S	R	E		Pseudoramibacter porci	Wylensek D., Hitch T.C.A., Clavel T. (2019). In-depth cultivation of the pig gut microbiome towards novel bacterial diversity and tailored functional studies.
190	Prokka_00924	A0A0R2BEH4	48	50.1	56	96	- 3 5 6 7 11 43 51 52 64 65 66 85 86 116 120 121 122 123 125 158 159 208 211 257	-	R	F	D	Y	Y	S	L	Y	G	L	N	P	F	F	L	P	L	S	L	N	N	S	R	E		Ligilactobacillus murinus DSM 20452 = NBRC 14221	Sun Z., Harris H.M., McCann A., Guo C., Argimon S., Zhang W., Yang X., Jeffery I.B., Cooney J.C., Kagawa T.F., Liu W., Song Y., Salvetti E., Wrobel A., Rasinkangas P., Parkhill J., Rea M.C., O'Sullivan O., Ritari J., Douillard F.P., Paul Ross R., Yang R., Briner A.E., Felis G.E., de Vos W.M., Barrangou R., Klaenhammer T.R., Caufield P.W., Cui Y., Zhang H., O'Toole P.W. (2015). Expanding the biote…
191	Prokka_00924	A0A6L5GR95, A0A425W8A8	50.2	50	76	100	2 16 18 19 20 24 56 64 65 77 78 79 99 100 130 134 135 136 137 139 171 172 221 224 270	C	R	L	D	L	F	T	Y	Y	G	L	N	S	F	F	L	P	V	S	L	N	N	S	R	E		Candidatus Pseudoramibacter fermentans	Scarborough M.J., Myers K.S., Donohue T.J., Noguera D.R. (2019). Medium-chain fatty acid synthesis by *Candidatus* Weimeria bifida, gen. nov., sp. nov., and *Candidatus* Pseudoramibacter fermentans, sp. nov.
192	Prokka_00924	A0A0R1TYJ4	49.8	49.8	64	100	2 16 18 19 20 24 56 64 65 77 78 79 98 99 129 133 134 135 136 138 171 172 221 224 270	C	R	F	D	Y	Y	S	I	Y	G	L	N	P	F	F	L	P	L	A	L	N	N	S	R	E		Ligilactobacillus apodemi DSM 16634 = JCM 16172	Sun Z., Harris H.M., McCann A., Guo C., Argimon S., Zhang W., Yang X., Jeffery I.B., Cooney J.C., Kagawa T.F., Liu W., Song Y., Salvetti E., Wrobel A., Rasinkangas P., Parkhill J., Rea M.C., O'Sullivan O., Ritari J., Douillard F.P., Paul Ross R., Yang R., Briner A.E., Felis G.E., de Vos W.M., Barrangou R., Klaenhammer T.R., Caufield P.W., Cui Y., Zhang H., O'Toole P.W. (2015). Expanding the biote…
193	Prokka_00924	A0A943SJ18	49.8	49.6	72	100	2 16 18 19 20 24 56 64 65 77 78 79 99 100 130 134 135 136 137 139 171 172 221 224 270	C	R	L	D	Y	Y	H	Y	Y	G	L	N	P	F	F	L	P	Q	A	L	N	N	S	R	E		Clostridiales bacterium	Lou Y.C. (2021). Infant gut strain persistence is associated with maternal origin, phylogeny, and functional potential including surface adhesion and iron acquisition.
194	Prokka_00924	A0A425WFW1, A0A6N7IZJ4	49.5	49.3	72	100	2 16 18 19 20 24 56 64 65 77 78 79 99 100 130 134 135 136 137 139 171 172 221 224 270	C	R	L	D	L	Y	F	Y	Y	G	L	N	P	F	F	L	P	I	T	L	N	N	S	R	E		Lachnospiraceae bacterium	Scarborough M.J., Lawson C.E., Hamilton J., Donohue T.J., Noguera D.R. (2018). Metatranscriptomic and thermodynamic insights into medium-chain fatty acid production using an anaerobic microbiome.
195	Prokka_00924	A0AAD0P8C1	47.1	49.1	56	96	- 3 5 6 7 11 43 51 52 64 65 66 85 86 116 120 121 122 123 125 158 159 208 211 257	-	R	F	D	Y	Y	S	L	Y	G	L	N	P	F	F	L	P	L	S	L	N	N	S	R	E		Ligilactobacillus murinus	Zhang C., Zhao L., Pan F. (2017). Predominant Lactobacillus spp. isolated from feces of mice subjected to short-term calorie restriction.
196	Prokka_00924	A0A4Q2AY70	48	49	56	96	- 10 12 13 14 18 50 58 59 71 72 73 92 93 123 127 128 129 130 132 165 166 215 218 264	-	R	F	D	Y	Y	S	L	Y	G	L	N	P	F	F	L	P	L	S	L	N	N	S	R	E		Ligilactobacillus murinus	Liu C. (2018). Murine metabolic-syndrome-specific gut microbial biobank. ; Singer J.R., Blosser E.G., Zindl C.L., Silberger D.J., Conlan S., Laufer V.A., DiToro D., Deming C., Kumar R., Morrow C.D., Segre J.A., Gray M.J., Randolph D.A., Weaver C.T. (2019). Preventing dysbiosis of the neonatal mouse intestinal microbiome protects against late-onset sepsis. Nat. Med., 25:1772-1782. ; Navarre W., Wo…
197	Prokka_00924	A0A7X2NRG6	48.9	48.6	72	100	2 16 18 19 20 24 56 64 65 77 78 79 99 100 130 134 135 136 137 139 171 172 221 224 270	C	R	L	D	L	Y	F	Y	Y	G	L	N	P	F	F	L	P	I	T	L	N	N	S	R	E		Stecheria intestinalis	Wylensek D., Hitch T.C.A., Clavel T. (2019). In-depth cultivation of the pig gut microbiome towards novel bacterial diversity and tailored functional studies.
198	Prokka_00924	A0A926F916	48.6	48.4	68	100	2 16 18 19 20 24 56 64 65 77 78 79 98 99 129 133 134 135 136 138 170 171 221 224 270	C	R	L	D	Y	Y	H	Y	Y	G	L	N	Q	F	F	F	P	V	A	L	N	N	S	R	E		Qingrenia yutianensis	Liu C., Sun Q. (2020). Genome public.
199	Prokka_00924	C7AQX4	48.6	48.4	80	100	2 16 18 19 20 24 56 64 65 77 78 79 99 100 130 134 135 136 137 139 171 172 221 224 270	C	R	L	D	L	Y	I	Y	F	G	L	N	P	F	F	L	P	L	A	L	N	N	P	R	E		Ligilactobacillus salivarius	Fang F., Li Y., Bumann M., Raftis E.J., Casey P.G., Cooney J.C., Walsh M.A., O'Toole P.W. (2009). Allelic variation of bile salt hydrolase genes in Lactobacillus salivarius does not determine bile resistance levels. J. Bacteriol., 191:5743-5757. https://doi.org//10.1128/JB.00506-09
200	Prokka_00924	J7H3P9	48.3	48.1	80	100	2 16 18 19 20 24 56 64 65 77 78 79 99 100 130 134 135 136 137 139 171 172 221 224 270	C	R	L	D	L	Y	I	Y	F	G	L	N	P	F	F	L	P	L	A	L	N	N	P	R	E		Ligilactobacillus salivarius	Wang Z., Zeng X., Mo Y., Smith K., Guo Y., Lin J. (2012). Identification and Characterization of a Bile Salt Hydrolase from Lactobacillus salivarius for Development of Novel Alternatives to Antibiotic Growth Promoters. Appl. Environ. Microbiol., 78:8795-8802. https://doi.org//10.1128/AEM.02519-12; Xu F., Guo F., Hu X.J., Lin J. (2016). Crystal structure of bile salt hydrolase from Lactobacillus s…
201	Prokka_00924	U2JZ29	48.3	48.1	64	100	29 43 45 46 47 51 83 91 92 104 105 106 126 127 157 161 162 163 164 166 198 199 248 251 297	C	R	L	D	Y	Y	H	F	Y	G	L	N	Q	Y	F	M	P	A	A	L	N	N	S	R	E		Ruminococcus callidus ATCC 27760	Weinstock G., Sodergren E., Wylie T., Fulton L., Fulton R., Fronick C., O'Laughlin M., Godfrey J., Miner T., Herter B., Appelbaum E., Cordes M., Lek S., Wollam A., Pepin K.H., Palsikar V.B., Mitreva M., Wilson R.K. (2013). (Unknown title).
202	Prokka_00924	A0A374VXM1	48.3	48.1	64	100	2 16 18 19 20 24 56 64 65 77 78 79 99 100 130 134 135 136 137 139 171 172 221 224 270	C	R	L	D	Y	Y	H	F	Y	G	L	N	Q	Y	F	M	P	A	A	L	N	N	S	R	E		Ruminococcus sp. OM06-36AC	Zou Y., Xue W., Luo G. (2018). A genome reference for cultivated species of the human gut microbiota.
203	Prokka_00924	C7AQW7	48	47.8	80	100	2 16 18 19 20 24 56 64 65 77 78 79 99 100 130 134 135 136 137 139 171 172 221 224 270	C	R	L	D	L	Y	I	Y	F	G	L	N	P	F	F	L	P	L	A	L	N	N	P	R	E		Ligilactobacillus salivarius	Fang F., Li Y., Bumann M., Raftis E.J., Casey P.G., Cooney J.C., Walsh M.A., O'Toole P.W. (2009). Allelic variation of bile salt hydrolase genes in Lactobacillus salivarius does not determine bile resistance levels. J. Bacteriol., 191:5743-5757. https://doi.org//10.1128/JB.00506-09
204	Prokka_00924	C7AQX6	48	47.8	80	100	2 16 18 19 20 24 56 64 65 77 78 79 99 100 130 134 135 136 137 139 171 172 221 224 270	C	R	L	D	L	Y	I	Y	F	G	L	N	P	F	F	L	P	L	A	L	N	N	P	R	E		Ligilactobacillus salivarius	Fang F., Li Y., Bumann M., Raftis E.J., Casey P.G., Cooney J.C., Walsh M.A., O'Toole P.W. (2009). Allelic variation of bile salt hydrolase genes in Lactobacillus salivarius does not determine bile resistance levels. J. Bacteriol., 191:5743-5757. https://doi.org//10.1128/JB.00506-09
205	Prokka_00924	A0A1Y0FAT6	48	47.8	80	100	2 16 18 19 20 24 56 64 65 77 78 79 99 100 130 134 135 136 137 139 171 172 221 224 270	C	R	L	D	L	Y	I	Y	F	G	L	N	P	F	F	L	P	L	A	L	N	N	P	R	E		Ligilactobacillus salivarius	Zhang D. (2017). Complete genome sequence of Lactobacillus salivarius ZLS006, a probiotic strain isolated from healthy piglet.
206	Prokka_00924	A0A0F7Q0L6	47.7	47.5	80	100	2 16 18 19 20 24 56 64 65 77 78 79 99 100 130 134 135 136 137 139 171 172 221 224 270	C	R	L	D	L	Y	I	Y	F	G	L	N	P	F	F	L	P	L	A	L	N	N	P	R	E		Ligilactobacillus salivarius str. Ren	Sun E., Zhao L., Liu S., Zhang M., Guo H., Ren F. (2015). Complete genome sequence of Lactobacillus salivarius Ren, a probiotic strain with antitumor activity.
207	Prokka_00924	C7AQX0	47.7	47.5	80	100	2 16 18 19 20 24 56 64 65 77 78 79 99 100 130 134 135 136 137 139 171 172 221 224 270	C	R	L	D	L	Y	I	Y	F	G	L	N	P	F	F	L	P	L	A	L	N	N	P	R	E		Ligilactobacillus salivarius	Fang F., Li Y., Bumann M., Raftis E.J., Casey P.G., Cooney J.C., Walsh M.A., O'Toole P.W. (2009). Allelic variation of bile salt hydrolase genes in Lactobacillus salivarius does not determine bile resistance levels. J. Bacteriol., 191:5743-5757. https://doi.org//10.1128/JB.00506-09
208	Prokka_00924	C7AQW8	47.7	47.5	80	100	2 16 18 19 20 24 56 64 65 77 78 79 99 100 130 134 135 136 137 139 171 172 221 224 270	C	R	L	D	L	Y	I	Y	F	G	L	N	P	F	F	L	P	L	A	L	N	N	P	R	E		Ligilactobacillus salivarius	Fang F., Li Y., Bumann M., Raftis E.J., Casey P.G., Cooney J.C., Walsh M.A., O'Toole P.W. (2009). Allelic variation of bile salt hydrolase genes in Lactobacillus salivarius does not determine bile resistance levels. J. Bacteriol., 191:5743-5757. https://doi.org//10.1128/JB.00506-09
209	Prokka_00924	H7G1D2	47.7	47.5	80	100	2 16 18 19 20 24 56 64 65 77 78 79 99 100 130 134 135 136 137 139 171 172 221 224 270	C	R	L	D	L	Y	I	Y	F	G	L	N	P	F	F	L	P	L	A	L	N	N	P	R	E		Ligilactobacillus salivarius SMXD51	Kergourlay G., Messaoudi S., Dousset X., Prevost H. (2012). Genome Sequence of Lactobacillus salivarius SMXD51, a Potential Probiotic Strain Isolated from Chicken Cecum, Showing Anti-Campylobacter Activity. J. Bacteriol., 194:3008-3009. https://doi.org//10.1128/JB.00344-12
210	Prokka_00924	C7AQY4	47.7	47.5	80	100	2 16 18 19 20 24 56 64 65 77 78 79 99 100 130 134 135 136 137 139 171 172 221 224 270	C	R	L	D	L	Y	I	Y	F	G	L	N	P	F	F	L	P	L	A	L	N	N	P	R	E		Ligilactobacillus salivarius	Fang F., Li Y., Bumann M., Raftis E.J., Casey P.G., Cooney J.C., Walsh M.A., O'Toole P.W. (2009). Allelic variation of bile salt hydrolase genes in Lactobacillus salivarius does not determine bile resistance levels. J. Bacteriol., 191:5743-5757. https://doi.org//10.1128/JB.00506-09
211	Prokka_00924	A0A2U2M421	47.7	47.5	80	100	2 16 18 19 20 24 56 64 65 77 78 79 99 100 130 134 135 136 137 139 171 172 221 224 270	C	R	L	D	L	Y	I	Y	F	G	L	N	P	F	F	L	P	L	A	L	N	N	P	R	E		Ligilactobacillus salivarius	Audisio C., Albarracin L., Torres M.J., Hebert E.M., Saavedra L. (2018). Lactobacillus salivarius genome sequencing and assembly.
212	Prokka_00924	C2EIL7, C7AQX5	47.7	47.5	80	100	2 16 18 19 20 24 56 64 65 77 78 79 99 100 130 134 135 136 137 139 171 172 221 224 270	C	R	L	D	L	Y	I	Y	F	G	L	N	P	F	F	L	P	L	A	L	N	N	P	R	E		Ligilactobacillus salivarius DSM 20555 = ATCC 11741	Qin X., Bachman B., Battles P., Bell A., Bess C., Bickham C., Chaboub L., Chen D., Coyle M., Deiros D.R., Dinh H., Forbes L., Fowler G., Francisco L., Fu Q., Gubbala S., Hale W., Han Y., Hemphill L., Highlander S.K., Hirani K., Hogues M., Jackson L., Jakkamsetti A., Javaid M., Jiang H., Korchina V., Kovar C., Lara F., Lee S., Mata R., Mathew T., Moen C., Morales K., Munidasa M., Nazareth L., Ngo …
213	Prokka_00924	A0A353J955	47.7	47.5	68	100	2 16 18 19 20 24 56 64 65 77 78 79 99 100 130 134 135 136 137 139 171 172 221 224 270	C	R	L	D	Y	F	H	Y	Y	G	L	N	Q	F	F	F	P	C	A	L	N	N	S	R	E		Bacillota bacterium	Parks D.H., Chuvochina M., Waite D.W., Rinke C., Skarshewski A., Chaumeil P.A., Hugenholtz P. (2018). A standardized bacterial taxonomy based on genome phylogeny substantially revises the tree of life. Nat. Biotechnol., 36:996-1004. https://doi.org//.1038/nbt.4229
214	Prokka_00924	A0A927TIT9	46.5	47.3	64	100	2 16 18 19 20 24 56 64 65 77 78 79 99 100 130 134 135 136 137 139 171 172 221 224 270	C	R	L	D	F	F	Y	Y	Y	G	L	L	P	F	F	L	P	L	T	L	N	N	S	R	E		Lachnospiraceae bacterium	Peng X. (2019). Evolution of Biomass-Degrading Anaerobic Consortia Revealed by Metagenomics.
215	Prokka_00924	C7AQY2	47.4	47.2	80	100	2 16 18 19 20 24 56 64 65 77 78 79 99 100 130 134 135 136 137 139 171 172 221 224 270	C	R	L	D	L	Y	I	Y	F	G	L	N	P	F	F	L	P	L	A	L	N	N	P	R	E		Ligilactobacillus salivarius	Fang F., Li Y., Bumann M., Raftis E.J., Casey P.G., Cooney J.C., Walsh M.A., O'Toole P.W. (2009). Allelic variation of bile salt hydrolase genes in Lactobacillus salivarius does not determine bile resistance levels. J. Bacteriol., 191:5743-5757. https://doi.org//10.1128/JB.00506-09
216	Prokka_00924	A0A1D7TU51	47.4	47.2	80	100	2 16 18 19 20 24 56 64 65 77 78 79 99 100 130 134 135 136 137 139 171 172 221 224 270	C	R	L	D	L	Y	I	Y	F	G	L	N	P	F	F	L	P	L	A	L	N	N	P	R	E		Ligilactobacillus salivarius	Jin N., Li C., Wang M., Ren D., Di Y., Pan R., Du S., Lu H., Li X., Tian M. (2016). Complete Genome Sequence of Lactobacillus salivarius Jin.
217	Prokka_00924	A0AAQ3EYJ4	47.4	47.2	80	100	2 16 18 19 20 24 56 64 65 77 78 79 99 100 130 134 135 136 137 139 171 172 221 224 270	C	R	L	D	L	Y	I	Y	F	G	L	N	P	F	F	L	P	L	A	L	N	N	P	R	E		Ligilactobacillus salivarius	Dong,Z., Lee,B.H. Bile salt hydrolases: Structure and function, substrate preference, and inhibitor development. Protein Sci 27 (10), 1742-1754 (2018). DOI: 10.1002/pro.3484; Begley,M., Sleator,R.D., Gahan,C.G., Hill,C. Contribution of three bile-associated loci, bsh, pva, and btlB, to gastrointestinal persistence and bile tolerance of Listeria monocytogenes. Infect Immun 73 (2), 894-904 (2005). …
218	Prokka_00924	C7AQX3	47.4	47.2	80	100	2 16 18 19 20 24 56 64 65 77 78 79 99 100 130 134 135 136 137 139 171 172 221 224 270	C	R	L	D	L	Y	I	Y	F	G	L	N	P	F	F	L	P	L	A	L	N	N	P	R	E		Ligilactobacillus salivarius	Fang F., Li Y., Bumann M., Raftis E.J., Casey P.G., Cooney J.C., Walsh M.A., O'Toole P.W. (2009). Allelic variation of bile salt hydrolase genes in Lactobacillus salivarius does not determine bile resistance levels. J. Bacteriol., 191:5743-5757. https://doi.org//10.1128/JB.00506-09; Niu D. (2023). Four porcine-derived lactic acid bacteria strains analyses and their evaluation as potential probiot…
219	Prokka_00924	A0A5C8H7B1	47.4	47.2	80	100	2 16 18 19 20 24 56 64 65 77 78 79 99 100 130 134 135 136 137 139 171 172 221 224 270	C	R	L	D	L	Y	I	Y	F	G	L	N	P	F	F	L	P	L	A	L	N	N	P	R	E		Ligilactobacillus salivarius	Dong,Z., Lee,B.H. Bile salt hydrolases: Structure and function, substrate preference, and inhibitor development. Protein Sci 27 (10), 1742-1754 (2018). DOI: 10.1002/pro.3484; Begley,M., Sleator,R.D., Gahan,C.G., Hill,C. Contribution of three bile-associated loci, bsh, pva, and btlB, to gastrointestinal persistence and bile tolerance of Listeria monocytogenes. Infect Immun 73 (2), 894-904 (2005). …
220	Prokka_00924	F7QWZ2	47.4	47.2	80	100	2 16 18 19 20 24 56 64 65 77 78 79 99 100 130 134 135 136 137 139 171 172 221 224 270	C	R	L	D	L	Y	I	Y	F	G	L	N	P	F	F	L	P	L	A	L	N	N	P	R	E		Ligilactobacillus salivarius GJ-24	Cho Y.J., Choi J.K., Kim J.H., Lim Y.S., Ham J.S., Kang D.K., Chun J., Paik H.D., Kim G.B. (2011). Genome Sequence of Lactobacillus salivarius GJ-24, a Probiotic Strain Isolated from Healthy Adult Intestine. J. Bacteriol., 193:5021-5022. https://doi.org//10.1128/JB.05616-11
221	Prokka_00924	F5VG40	47.4	47.2	80	100	2 16 18 19 20 24 56 64 65 77 78 79 99 100 130 134 135 136 137 139 171 172 221 224 270	C	R	L	D	L	Y	I	Y	F	G	L	N	P	F	F	L	P	L	A	L	N	N	P	R	E		Ligilactobacillus salivarius NIAS840	Ham J.S., Kim H.W., Seol K.H., Jang A., Jeong S.G., Oh M.H., Kim D.H., Kang D.K., Kim G.B., Cha C.J. (2011). Genome Sequence of Lactobacillus salivarius NIAS840, Isolated from Chicken Intestine. J. Bacteriol., 193:5551-5552. https://doi.org//10.1128/JB.05688-11
222	Prokka_00924	A0AAP7FFW9	47.4	47.2	80	100	2 16 18 19 20 24 56 64 65 77 78 79 99 100 130 134 135 136 137 139 171 172 221 224 270	C	R	L	D	L	Y	I	Y	F	G	L	N	P	F	F	L	P	L	A	L	N	N	P	R	E		Ligilactobacillus salivarius	Dong,Z., Lee,B.H. Bile salt hydrolases: Structure and function, substrate preference, and inhibitor development. Protein Sci 27 (10), 1742-1754 (2018). DOI: 10.1002/pro.3484; Begley,M., Sleator,R.D., Gahan,C.G., Hill,C. Contribution of three bile-associated loci, bsh, pva, and btlB, to gastrointestinal persistence and bile tolerance of Listeria monocytogenes. Infect Immun 73 (2), 894-904 (2005). …
223	Prokka_00924	C7AQY8	47.4	47.2	80	100	2 16 18 19 20 24 56 64 65 77 78 79 99 100 130 134 135 136 137 139 171 172 221 224 270	C	R	L	D	L	Y	I	Y	F	G	L	N	P	F	F	L	P	L	A	L	N	N	P	R	E		Ligilactobacillus salivarius	Fang F., Li Y., Bumann M., Raftis E.J., Casey P.G., Cooney J.C., Walsh M.A., O'Toole P.W. (2009). Allelic variation of bile salt hydrolase genes in Lactobacillus salivarius does not determine bile resistance levels. J. Bacteriol., 191:5743-5757. https://doi.org//10.1128/JB.00506-09
224	Prokka_00924	A0A1U7NKD7	47.1	47.2	80	100	2 17 19 20 21 25 57 65 66 78 79 80 100 101 131 135 136 137 138 140 172 173 222 225 271	C	R	L	D	L	M	I	Y	F	G	L	N	S	F	V	Y	Q	A	S	L	N	Q	S	R	E		Dubosiella newyorkensis	Cox L.M., Sohn J., Tyrrell K.L., Citron D.M., Lawson P.A., Patel N.B., Iizumi T., Perez-Perez G.I., Goldstein E.J., Blaser M.J. (2016). Description of two novel members of the family Erysipelotrichaceae: Ileibacterium lipovorans gen. nov., sp. nov. and Dubosiella newyorkensis, gen. nov., sp. nov.
225	Prokka_00924	A0A943G544	47.4	47.2	72	100	2 16 18 19 20 24 56 64 65 77 78 79 99 100 130 134 135 136 137 139 171 172 221 224 270	C	R	L	D	H	Y	H	Y	Y	G	L	H	S	F	F	L	P	P	A	L	N	N	S	R	E		Clostridiales bacterium	Lou Y.C. (2021). Infant gut strain persistence is associated with maternal origin, phylogeny, and functional potential including surface adhesion and iron acquisition.
226	Prokka_00924	C7AQX7	47.4	47.2	80	100	2 16 18 19 20 24 56 64 65 77 78 79 99 100 130 134 135 136 137 139 171 172 221 224 270	C	R	L	D	L	Y	I	Y	F	G	L	N	P	F	F	L	P	L	A	L	N	N	P	R	E		Ligilactobacillus salivarius	Fang F., Li Y., Bumann M., Raftis E.J., Casey P.G., Cooney J.C., Walsh M.A., O'Toole P.W. (2009). Allelic variation of bile salt hydrolase genes in Lactobacillus salivarius does not determine bile resistance levels. J. Bacteriol., 191:5743-5757. https://doi.org//10.1128/JB.00506-09
227	Prokka_00924	A0A1V9R776	47.4	47.2	80	100	2 16 18 19 20 24 56 64 65 77 78 79 99 100 130 134 135 136 137 139 171 172 221 224 270	C	R	L	D	L	Y	I	Y	F	G	L	N	P	F	F	L	P	L	A	L	N	N	P	R	E		Ligilactobacillus salivarius	Harris H.M. (2017). Phylogenomics and comparative genomics of Lactobacillus salivarius, a mammalian gut commensal.
228	Prokka_00924	C7AQX8	47.4	47.2	80	100	2 16 18 19 20 24 56 64 65 77 78 79 99 100 130 134 135 136 137 139 171 172 221 224 270	C	R	L	D	L	Y	I	Y	F	G	L	N	P	F	F	L	P	L	A	L	N	N	P	R	E		Ligilactobacillus salivarius	Fang F., Li Y., Bumann M., Raftis E.J., Casey P.G., Cooney J.C., Walsh M.A., O'Toole P.W. (2009). Allelic variation of bile salt hydrolase genes in Lactobacillus salivarius does not determine bile resistance levels. J. Bacteriol., 191:5743-5757. https://doi.org//10.1128/JB.00506-09; Raftis E.J., Forde B.M., Claesson M.J., O'Toole P.W. (2014). Unusual genome complexity in Lactobacillus salivarius …
229	Prokka_00924	A0A4V3RRX2	45.8	47.1	56	100	2 16 18 19 20 24 56 64 65 77 78 79 98 99 129 133 134 135 136 138 170 171 221 224 270	C	R	L	D	W	F	I	Y	F	G	T	A	T	F	F	Q	P	T	S	M	N	A	S	R	E		Erysipelotrichaceae bacterium	Navarre W., Wong E., Huang K., Tropini C., Ng K., Yu B. (2019). Microbes associate with the intestines of laboratory mice.
230	Prokka_00924	C7AQY5	46.2	47	80	100	2 16 18 19 20 24 56 64 65 77 78 79 99 100 130 134 135 136 137 139 171 172 221 224 270	C	R	L	D	L	Y	I	Y	F	G	L	N	P	F	F	L	P	L	A	L	N	N	P	R	E		Ligilactobacillus salivarius	Fang F., Li Y., Bumann M., Raftis E.J., Casey P.G., Cooney J.C., Walsh M.A., O'Toole P.W. (2009). Allelic variation of bile salt hydrolase genes in Lactobacillus salivarius does not determine bile resistance levels. J. Bacteriol., 191:5743-5757. https://doi.org//10.1128/JB.00506-09
231	Prokka_00924	A0A6N9IT81	47.1	46.9	80	100	2 16 18 19 20 24 56 64 65 77 78 79 99 100 130 134 135 136 137 139 171 172 221 224 270	C	R	L	D	L	Y	I	Y	F	G	L	N	P	F	F	L	P	L	A	L	N	N	P	R	E		Ligilactobacillus salivarius	Zhai Q., Shen X., Cen S., Zhang C., Tian F., Zhao J., Zhang H., Xue Y., Chen W. (2020). Screening of Lactobacillus salivarius strains from the feces of Chinese populations and the evaluation of their effects against intestinal inflammation in mice. Food Funct., 11:221-235. https://doi.org//10.1039/c9fo02116g
232	Prokka_00924	A0A921LJZ9	47.1	46.9	80	100	2 16 18 19 20 24 56 64 65 77 78 79 99 100 130 134 135 136 137 139 171 172 221 224 270	C	R	L	D	L	Y	I	Y	F	G	L	N	P	F	F	L	P	L	A	L	N	N	P	R	E		Ligilactobacillus salivarius	Gilroy R., Ravi A., Getino M., Pursley I., Horton D.L., Alikhan N.F., Baker D., Gharbi K., Hall N., Watson M., Adriaenssens E.M., Foster-Nyarko E., Jarju S., Secka A., Antonio M., Oren A., Chaudhuri R.R., La Ragione R., Hildebrand F., Pallen M.J. (2021). Extensive microbial diversity within the chicken gut microbiome revealed by metagenomics and culture. PeerJ, 9:0-0. ; Gilroy R. (2021). (Unknown…
233	Prokka_00924	V6DJY5	47.1	46.9	80	100	2 16 18 19 20 24 56 64 65 77 78 79 99 100 130 134 135 136 137 139 171 172 221 224 270	C	R	L	D	L	Y	I	Y	F	G	L	N	P	F	F	L	P	L	A	L	N	N	P	R	E		Ligilactobacillus salivarius cp400	Mackenzie D.A., McLay K., Roos S., Walter J., Swarbreck D., Drou N., Crossman L.C., Juge N. (2014). Draft Genome Sequence of a Novel Lactobacillus salivarius Strain Isolated from Piglet. Genome Announc., 2:e01231-e01213. https://doi.org//10.1128/genomeA.01231-13
234	Prokka_00924	A0A9X6S2H3	47.1	46.9	80	100	2 16 18 19 20 24 56 64 65 77 78 79 99 100 130 134 135 136 137 139 171 172 221 224 270	C	R	L	D	L	Y	I	Y	F	G	L	N	P	F	F	L	P	L	A	L	N	N	P	R	E		Ligilactobacillus salivarius	Lee J.-Y., Kim E.B., Choi Y.-J. (2016). (Unknown title).
235	Prokka_00924	A0A3A9AE46	44.9	46.4	56	100	2 16 18 19 20 24 56 64 65 77 78 79 99 100 130 134 135 136 137 139 171 172 221 224 270	C	R	M	D	I	F	T	Y	A	G	L	N	P	F	F	I	P	V	A	L	N	N	P	R	D		Parablautia intestinalis	Liu C. (2018). Murine metabolic-syndrome-specific gut microbial biobank.
236	Prokka_00924	A0AAP8KDG8	46.5	46.3	76	100	2 16 18 19 20 24 56 64 65 77 78 79 99 100 130 134 135 136 137 139 171 172 221 224 270	C	R	L	D	L	Y	I	Y	F	G	L	N	P	F	F	L	P	L	A	L	N	N	P	H	E		Ligilactobacillus salivarius	Dong,Z., Lee,B.H. Bile salt hydrolases: Structure and function, substrate preference, and inhibitor development. Protein Sci 27 (10), 1742-1754 (2018). DOI: 10.1002/pro.3484; Begley,M., Sleator,R.D., Gahan,C.G., Hill,C. Contribution of three bile-associated loci, bsh, pva, and btlB, to gastrointestinal persistence and bile tolerance of Listeria monocytogenes. Infect Immun 73 (2), 894-904 (2005). …
237	Prokka_00924	A0A7U9QVP8	45.2	46.3	60	100	2 16 18 19 20 24 56 64 65 77 78 79 99 100 130 134 135 136 137 139 171 172 221 224 270	C	R	M	D	F	F	T	Y	A	G	L	N	P	F	F	L	P	L	A	L	N	N	P	R	D		Lachnospiraceae bacterium	Chijiiwa R., Hosokawa M., Kogawa M., Nishikawa Y., Ide K., Sakanashi C., Takahashi K., Takeyama H. (2020). Single-cell genomics of uncultured bacteria reveals dietary fiber responders in the mouse gut microbiota. Microbiome, 8:0-0. https://doi.org//10.1186/s40168-019-0779-2
238	Prokka_00924	A0A9X5BI69	44.9	46.2	56	100	2 16 18 19 20 24 56 64 65 77 78 79 99 100 130 134 135 136 137 139 171 172 221 224 270	C	R	M	D	L	F	A	Y	A	G	L	N	P	F	F	I	P	L	T	L	N	N	P	R	D		Parablautia muri	Liu C. (2018). Murine metabolic-syndrome-specific gut microbial biobank.
239	Prokka_00924	A0A7X5EAW6	44.6	45.8	56	100	2 16 18 19 20 24 56 64 65 77 78 79 99 100 130 134 135 136 137 139 171 172 221 224 270	C	R	M	D	F	F	T	Y	A	G	L	N	P	F	F	L	P	L	S	L	N	N	P	R	D		Lachnospiraceae bacterium	Liu C. (2018). Murine metabolic-syndrome-specific gut microbial biobank.
240	Prokka_00924	R9JAT6	45.5	45.8	60	100	2 16 18 19 20 24 56 64 65 77 78 79 99 100 130 134 135 136 137 139 171 172 221 224 270	C	R	M	D	F	F	T	Y	A	G	L	N	P	F	F	L	P	L	A	L	N	N	P	R	D		Lachnospiraceae bacterium 28-4	Earl A., Xavier R., Elson C., Duck W., Walker B., Young S., Zeng Q., Gargeya S., Fitzgerald M., Haas B., Abouelleil A., Allen A.W., Alvarado L., Arachchi H.M., Berlin A.M., Chapman S.B., Gainer-Dewar J., Goldberg J., Griggs A., Gujja S., Hansen M., Howarth C., Imamovic A., Ireland A., Larimer J., McCowan C., Murphy C., Pearson M., Poon T.W., Priest M., Roberts A., Saif S., Shea T., Sisk P., Sykes…
241	Prokka_00924	A0A7U9SG71	44.3	45.7	60	100	2 16 18 19 20 24 56 64 65 77 78 79 99 100 130 134 135 136 137 139 171 172 221 224 270	C	R	M	D	L	F	T	Y	A	G	L	N	P	F	F	I	P	V	A	L	N	N	P	R	D		Lachnospiraceae bacterium	Chijiiwa R., Hosokawa M., Kogawa M., Nishikawa Y., Ide K., Sakanashi C., Takahashi K., Takeyama H. (2020). Single-cell genomics of uncultured bacteria reveals dietary fiber responders in the mouse gut microbiota. Microbiome, 8:0-0. https://doi.org//10.1186/s40168-019-0779-2
242	Prokka_00924	A0A9D1SUL3	44.9	45.4	68	100	2 16 18 19 20 24 56 64 65 77 78 79 98 99 129 133 134 135 136 138 171 172 221 224 270	C	R	L	D	N	Y	S	Y	Y	G	L	N	H	F	F	V	P	P	A	L	N	N	S	R	E		Candidatus Allocopromorpha excrementipullorum	Gilroy R. (2020). (Unknown title). ; Gilroy R., Ravi A., Getino M., Pursley I., Horton D.L., Alikhan N.F., Baker D., Gharbi K., Hall N., Watson M., Adriaenssens E.M., Foster-Nyarko E., Jarju S., Secka A., Antonio M., Oren A., Chaudhuri R.R., La Ragione R., Hildebrand F., Pallen M.J. (2021). Extensive microbial diversity within the chicken gut microbiome revealed by metagenomics and culture. PeerJ…
243	Prokka_00924	A0A929Q1S1	44.9	45	72	100	2 17 19 20 21 25 57 65 66 78 79 80 100 101 131 135 136 137 138 140 172 173 222 225 271	C	R	L	D	L	L	I	F	F	S	L	N	S	F	F	V	K	S	V	L	N	A	S	R	E		Erysipelotrichaceae bacterium RD49	Tidjani Alou M., Daillere R., Zitvogel L. (2020). Daillerella lutetiensis gen. nov. sp. nov.
244	Prokka_00924	A0A3A9A043	43.7	44.9	60	100	2 16 18 19 20 24 56 64 65 77 78 79 99 100 130 134 135 136 137 139 171 172 221 224 270	C	R	M	D	I	F	S	Y	A	G	L	N	P	F	F	L	P	S	A	L	N	N	P	R	D		bacterium 1xD42-87	Liu C. (2018). Murine metabolic-syndrome-specific gut microbial biobank.
245	Prokka_00924	A0A3F3M0H8, A0A242K0J4	44.6	44.4	48	100	2 16 18 19 20 24 56 64 65 77 78 79 99 100 130 134 135 136 137 139 171 172 221 224 270	C	R	L	D	L	F	M	Y	A	N	L	N	P	Y	F	V	P	N	T	L	N	S	P	R	D		Enterococcus faecium	Earl A.M., Van Tyne D., Lebreton F., Saavedra J.T., Gilmore M.S., Manson Mcguire A., Clock S., Crupain M., Rangan U., Young S., Abouelleil A., Cao P., Chapman S.B., Griggs A., Priest M., Shea T., Wortman J., Nusbaum C., Birren B. (2015). The Genome Sequence of Enterococcus faecium 131EA1. ; Zhang J., Rogers L., Midwinter A., French N. (2017). A pool of 800 enterococci isolated from chicken carcas…
246	Prokka_00924	A0A0H2Q3Y9	44.6	44.4	48	100	2 16 18 19 20 24 56 64 65 77 78 79 99 100 130 134 135 136 137 139 171 172 221 224 270	C	R	L	D	L	F	M	Y	A	N	L	N	P	Y	F	V	P	N	T	L	N	S	P	R	D		Enterococcus cecorum	Medvecky M., Cejkova D., Polansky O., Karasova D., Kubasova T., Cizek A., Rychlik I. (2017). Function of individual gut microbiota members based on whole genome sequencing of pure cultures obtained from chicken caecum. ; Medvecky M., Cejkova D., Polansky O., Karasova D., Kubasova T., Cizek A., Rychlik I. (2018). Whole genome sequencing and function prediction of 133 gut anaerobes isolated from ch…
247	Prokka_00924	S1RL15	44.6	44.4	48	100	2 16 18 19 20 24 56 64 65 77 78 79 99 100 130 134 135 136 137 139 171 172 221 224 270	C	R	L	D	L	F	M	Y	A	N	L	N	P	Y	F	V	P	N	T	L	N	S	P	R	D		Enterococcus cecorum DSM 20682 = ATCC 43198	Earl A., Russ C., Gilmore M., Surin D., Walker B., Young S., Zeng Q., Gargeya S., Fitzgerald M., Haas B., Abouelleil A., Allen A.W., Alvarado L., Arachchi H.M., Berlin A.M., Chapman S.B., Gainer-Dewar J., Goldberg J., Griggs A., Gujja S., Hansen M., Howarth C., Imamovic A., Ireland A., Larimer J., McCowan C., Murphy C., Pearson M., Poon T.W., Priest M., Roberts A., Saif S., Shea T., Sisk P., Syke…
248	Prokka_00924	A0AAP4KKF2	44	43.8	60	100	2 16 18 19 20 24 56 64 65 77 78 79 99 100 130 134 135 136 137 139 171 172 221 224 270	C	R	L	D	L	F	T	Y	A	G	L	N	S	Y	F	V	P	V	S	L	N	N	P	R	D		Enterococcus faecalis	Dong,Z., Lee,B.H. Bile salt hydrolases: Structure and function, substrate preference, and inhibitor development. Protein Sci 27 (10), 1742-1754 (2018). DOI: 10.1002/pro.3484; Begley,M., Sleator,R.D., Gahan,C.G., Hill,C. Contribution of three bile-associated loci, bsh, pva, and btlB, to gastrointestinal persistence and bile tolerance of Listeria monocytogenes. Infect Immun 73 (2), 894-904 (2005). …
249	Prokka_00924	S1NFJ1	44	43.8	48	100	2 16 18 19 20 24 56 64 65 77 78 79 99 100 130 134 135 136 137 139 171 172 221 224 270	C	R	L	D	L	F	M	Y	A	N	L	N	P	Y	F	V	P	N	T	L	N	S	P	R	D		Enterococcus columbae DSM 7374 = ATCC 51263	Earl A., Russ C., Gilmore M., Surin D., Walker B., Young S., Zeng Q., Gargeya S., Fitzgerald M., Haas B., Abouelleil A., Allen A.W., Alvarado L., Arachchi H.M., Berlin A.M., Chapman S.B., Gainer-Dewar J., Goldberg J., Griggs A., Gujja S., Hansen M., Howarth C., Imamovic A., Ireland A., Larimer J., McCowan C., Murphy C., Pearson M., Poon T.W., Priest M., Roberts A., Saif S., Shea T., Sisk P., Syke…
250	Prokka_00924	A0A7G9B183	44	43.8	60	100	2 16 18 19 20 24 56 64 65 77 78 79 99 100 130 134 135 136 137 139 171 172 221 224 270	C	R	L	D	L	F	S	Y	A	G	L	N	P	P	I	L	P	L	S	L	N	N	S	R	D		Oscillibacter hominis	Liu C., Sun Q. (2020). (Unknown title).
251	Prokka_00924	A0A1C5QB86	40.6	41.3	48	100	2 18 20 21 22 26 59 67 68 80 81 82 101 102 132 136 137 138 139 141 174 175 224 227 273	C	R	M	D	L	F	S	F	A	G	L	N	P	Y	Y	T	P	L	P	L	N	A	S	R	E		uncultured Clostridium sp	(2015). (Unknown title).
252	Prokka_00924	A0A9E2NVX1	40.3	41.3	76	100	2 17 19 20 21 25 57 65 66 78 79 80 99 100 130 134 135 136 137 139 172 173 222 225 271	C	R	L	D	L	F	I	Y	F	G	L	N	P	F	F	M	P	N	A	L	N	S	S	R	E		Candidatus Ureaplasma intestinipullorum	Gilroy R., Ravi A., Getino M., Pursley I., Horton D.L., Alikhan N.F., Baker D., Gharbi K., Hall N., Watson M., Adriaenssens E.M., Foster-Nyarko E., Jarju S., Secka A., Antonio M., Oren A., Chaudhuri R.R., La Ragione R., Hildebrand F., Pallen M.J. (2021). Extensive microbial diversity within the chicken gut microbiome revealed by metagenomics and culture. PeerJ, 9:0-0. ; Gilroy R. (2021). (Unknown…
253	Prokka_00924	A0A7U9S8U8	40.3	40.5	56	100	2 16 18 19 20 24 56 64 65 77 78 79 99 100 130 134 135 136 137 139 171 172 221 224 270	C	R	M	D	L	F	S	Y	A	G	L	N	P	F	F	I	P	L	S	L	N	N	P	R	D		Lachnospiraceae bacterium	Chijiiwa R., Hosokawa M., Kogawa M., Nishikawa Y., Ide K., Sakanashi C., Takahashi K., Takeyama H. (2020). Single-cell genomics of uncultured bacteria reveals dietary fiber responders in the mouse gut microbiota. Microbiome, 8:0-0. https://doi.org//10.1186/s40168-019-0779-2
254	Prokka_00924	A0A1C7GPM6, A0A1Z2XM94	37.2	37.2	52	100	2 16 18 19 20 24 56 64 65 77 78 79 98 99 129 133 134 135 136 138 171 172 221 224 270	C	R	M	D	L	F	T	Y	A	G	L	N	P	Y	I	T	P	T	A	L	N	N	P	R	N		Hungateiclostridiaceae bacterium KB18	Uchimura Y., Wyss M., Brugiroux S., Limenitakis J.P., Stecher B., McCoy K.D., Macpherson A.J. (2016). Complete Genome Sequences of Twelve Strains of a Stable Defined Moderately Diverse Mouse Microbiota 2 (sDMDMm2).
